# Supplementary material for: Fitness implications of sex-specific catch-up growth in Nephila senegalensis, a spider with extreme reversed SSD
Source: PeerJ. 2017 Nov 15;5:e4050. doi: 10.7717/peerj.4050 (PMC5694211; doi:10.7717/peerj.4050)
Supplement: Data S1 [file peerj-05-4050-s001.zip]

Archive with 16 entries (16 files):
- Supplemental Information - Raw Data/S10FemSizeData.txt
- Supplemental Information - Raw Data/S11MaleWeightData.txt
- Supplemental Information - Raw Data/S12FemWeightData.txt
- Supplemental Information - Raw Data/S13MaleAdultLifeData.txt
- Supplemental Information - Raw Data/S14FemAdultLifeData.txt
- Supplemental Information - Raw Data/S15FecundityData.txt
- Supplemental Information - Raw Data/S16FamilyData.txt
- Supplemental Information - Raw Data/S1EarlyMortalityData.txt
- Supplemental Information - Raw Data/S2MaleEarlyWeightData.txt
- Supplemental Information - Raw Data/S3FemaleEarlyWeightData.txt
- Supplemental Information - Raw Data/S4FullMortalityData.txt
- Supplemental Information - Raw Data/S5MaleTotDevData.txt
- Supplemental Information - Raw Data/S6FemTotDevData.txt
- Supplemental Information - Raw Data/S7MaleLateDevData.txt
- Supplemental Information - Raw Data/S8FemLateDevData.txt
- Supplemental Information - Raw Data/S9MaleSizeData.txt
