# Supplementary material for: Fitness implications of sex-specific catch-up growth in Nephila senegalensis, a spider with extreme reversed SSD
Source: PeerJ. 2017 Nov 15;5:e4050. doi: 10.7717/peerj.4050 (PMC5694211; doi:10.7717/peerj.4050)
Supplement: Data S1 [file peerj-05-4050-s001.zip › Supplemental Information - Raw Data/S10FemSizeData.txt]

Family	Treatment	FemAdultSize	StartDay
B	constant_H	12.215	1
B	variable_HL	9.91	1
B	constant_H	12.835	1
B	variable_LH	12.63	1
B	constant_L	9.295	1
B	constant_L	7.99	1
B	constant_L	8.53	1
B	constant_L	8.65	1
B	variable_LH	12.37	1
B	constant_L	9.19	1
B	constant_L	7.405	1
B	constant_L	9.05	1
B	variable_LH	11.52	1
B	variable_LH	13.825	1
B	variable_LH	11.43	1
B	constant_L	8.24	1
B	variable_LH	13.38	1
B	constant_L	10.31	1
A	variable_HL	11.36	2
A	constant_H	15.295	2
A	variable_HL	10.53	2
A	variable_HL	10.57	2
A	constant_H	13.66	2
A	variable_HL	11.945	2
A	constant_H	13.6	2
A	variable_HL	11.255	2
A	constant_H	15.745	2
A	constant_H	13.22	2
A	variable_HL	10.05	2
A	variable_HL	10.6	2
A	constant_H	13.775	2
A	variable_HL	10.365	2
A	constant_H	16.02	2
A	variable_HL	10.24	2
A	constant_H	16.72	2
A	variable_HL	11.215	2
A	variable_HL	11.695	2
A	constant_H	13.285	2
A	variable_HL	11.86	2
A	variable_HL	11.8	2
A	constant_H	15.87	2
A	constant_H	15.395	2
A	constant_H	12.48	2
A	constant_H	14.765	2
A	variable_HL	11.78	2
A	constant_L	9.305	2
A	constant_L	11.045	2
A	variable_LH	13.79	2
A	constant_L	9.28	2
A	variable_LH	15.54	2
A	constant_L	8.53	2
A	constant_L	10.195	2
A	variable_LH	15.335	2
A	constant_L	10.03	2
A	variable_LH	15	2
A	constant_L	9.905	2
A	variable_LH	13.715	2
A	variable_LH	13.32	2
A	variable_LH	14.51	2
A	constant_L	7.7	2
A	variable_LH	14.445	2
A	variable_LH	13.51	2
A	constant_L	9.12	2
A	variable_LH	14.565	2
A	constant_L	10.32	2
A	variable_LH	13.835	2
A	constant_L	8.89	2
A	variable_LH	14.03	2
A	variable_LH	15.87	2
A	variable_LH	14.88	2
A	constant_L	9.86	2
A	constant_L	9.775	2
D	variable_HL	9.915	8
D	variable_HL	8.675	8
D	variable_HL	9.59	8
D	constant_H	14.41	8
D	constant_H	12.52	8
D	variable_HL	8.73	8
D	constant_H	13.3	8
D	constant_H	13.72	8
D	constant_H	11.41	8
D	variable_HL	8.87	8
D	constant_H	12.82	8
D	variable_LH	11.66	8
D	constant_L	8.59	8
D	constant_L	8.81	8
D	constant_L	10.795	8
D	constant_L	9.395	8
D	variable_LH	14.5	8
D	constant_L	8.69	8
D	constant_L	8.385	8
D	constant_L	11.715	8
D	variable_LH	13.13	8
D	variable_LH	13.615	8
D	variable_LH	14.835	8
D	constant_L	10.03	8
D	variable_LH	14.635	8
D	constant_L	9.695	8
D	variable_LH	11.985	8
D	variable_LH	12.81	8
F	variable_HL	10.54	8
F	variable_HL	8.625	8
F	variable_HL	8.85	8
F	constant_H	12.985	8
F	constant_H	11.67	8
F	constant_H	12.64	8
F	constant_H	13.205	8
F	variable_HL	9.97	8
F	variable_HL	9.85	8
F	constant_H	13.675	8
F	variable_HL	9.315	8
F	constant_H	12.315	8
F	constant_H	14.325	8
F	constant_H	11.915	8
F	constant_H	13.88	8
F	constant_H	11.955	8
F	constant_H	12.42	8
F	constant_L	9.24	8
F	constant_L	13.955	8
F	variable_LH	12.525	8
F	constant_L	9.61	8
F	constant_L	9.455	8
F	variable_LH	14.595	8
F	constant_L	8.24	8
F	variable_LH	13.47	8
F	constant_L	9.01	8
F	constant_L	7.36	8
F	variable_LH	13.5	8
F	variable_LH	15.29	8
F	constant_L	9.745	8
F	constant_L	8.77	8
F	constant_L	9.71	8
F	constant_L	10.42	8
F	variable_LH	11.645	8
F	constant_L	9.2	8
C	constant_H	12.76	15
C	constant_H	11.44	15
C	constant_H	12.45	15
C	constant_H	12.55	15
C	constant_H	10.585	15
C	variable_HL	9.68	15
C	constant_H	13.145	15
C	variable_HL	10.125	15
C	variable_HL	8.76	15
C	constant_H	12.695	15
C	constant_H	12.475	15
C	constant_H	12.535	15
C	variable_HL	9.11	15
C	variable_HL	10.085	15
C	variable_HL	10.48	15
C	variable_HL	9.76	15
C	constant_L	8.15	15
C	variable_LH	13.75	15
C	constant_L	9.055	15
C	constant_L	10.115	15
C	constant_L	9.47	15
C	variable_LH	12.625	15
C	constant_L	10.525	15
C	constant_L	7.995	15
C	variable_LH	12.68	15
C	variable_LH	12.53	15
C	constant_L	8.91	15
C	constant_L	8.71	15
C	variable_LH	13.18	15
C	variable_LH	12.755	15
C	constant_L	8.7	15
C	constant_L	8.955	15
C	variable_LH	12.58	15
C	variable_LH	12.82	15
E	constant_H	12.06	15
E	variable_HL	8.585	15
E	variable_HL	9.32	15
E	variable_HL	9.04	15
E	variable_HL	8.57	15
E	variable_HL	8.455	15
E	constant_H	12.17	15
E	constant_H	11.875	15
E	constant_H	11.98	15
E	variable_HL	9.075	15
E	constant_H	14	15
E	variable_HL	8.86	15
E	constant_H	12.39	15
E	constant_H	13.79	15
E	constant_L	8.55	15
E	variable_LH	13.53	15
E	variable_LH	12.4	15
E	variable_LH	13.4	15
E	constant_L	7.715	15
E	variable_LH	13.035	15
E	constant_L	7.56	15
E	constant_L	9.425	15
E	variable_LH	12.2	15
E	constant_L	9.25	15
E	constant_L	12.83	15
E	constant_L	8.67	15
E	constant_L	7.755	15
E	constant_L	7.485	15
E	variable_LH	9.62	15
E	constant_L	8.995	15
G	constant_H	12.095	17
G	constant_H	11.955	17
G	constant_H	10.01	17
G	constant_H	12.585	17
G	variable_HL	7.51	17
G	constant_H	13.09	17
G	variable_HL	7.98	17
G	constant_H	12.955	17
G	constant_H	11.465	17
G	variable_HL	9.3	17
G	variable_HL	9.52	17
G	constant_H	11.585	17
G	constant_H	11.46	17
G	variable_HL	9.035	17
G	variable_HL	9.7	17
G	constant_H	11.08	17
G	variable_HL	8.25	17
G	constant_L	8.765	17
G	variable_LH	14.11	17
G	variable_LH	10.515	17
G	constant_L	7.61	17
G	constant_L	9.32	17
G	constant_L	9.175	17
G	variable_LH	11.725	17
G	variable_LH	12.78	17
G	constant_L	8.08	17
G	constant_L	8.67	17
G	variable_LH	11.26	17
G	variable_LH	12.11	17
G	variable_LH	11.015	17
G	variable_LH	11.1	17
G	variable_LH	11.885	17
G	variable_LH	11.125	17
G	variable_LH	11.745	17
G	variable_LH	12.195	17
H	variable_HL	8.68	17
H	variable_HL	8.24	17
H	constant_H	10.93	17
H	constant_H	10.755	17
H	constant_H	10.97	17
H	constant_H	12.465	17
H	constant_H	11.565	17
H	variable_HL	10.05	17
H	constant_H	11.005	17
H	constant_H	11.635	17
H	constant_H	11.925	17
H	constant_H	11.4	17
H	variable_HL	7.49	17
H	variable_HL	9.38	17
H	variable_HL	8.935	17
H	variable_HL	7.905	17
H	variable_HL	9.36	17
H	variable_HL	8.89	17
H	variable_HL	8.97	17
H	variable_HL	9.45	17
H	variable_LH	12.86	17
H	variable_LH	12.53	17
H	constant_L	6.165	17
H	variable_LH	11.57	17
H	variable_LH	11.7	17
H	constant_L	8.775	17
H	constant_L	5.745	17
H	constant_L	8.495	17
H	variable_LH	12.98	17
H	constant_L	6.46	17
H	variable_LH	10.05	17
H	constant_L	9.045	17
H	variable_LH	8.645	17
H	constant_H	9.365	17
B	variable_HL	9.845	17
B	variable_HL	8.51	17
B	variable_HL	7.385	17
B	variable_HL	9.855	17
B	constant_H	12.83	17
B	variable_HL	9.695	17
B	variable_HL	9.26	17
B	constant_H	12.14	17
B	variable_HL	9.785	17
B	constant_H	10.12	17
B	variable_HL	9.975	17
B	constant_H	11.51	17
B	variable_LH	12.005	17
B	constant_L	7.725	17
B	variable_LH	10.91	17
B	variable_LH	11.26	17
B	variable_LH	8.4	17
B	variable_LH	11.845	17
B	variable_LH	12.325	17
B	variable_LH	12.245	17
B	constant_L	7.885	17
B	variable_LH	9.13	17
B	variable_LH	11.03	17
B	constant_L	8.05	17
B	variable_LH	12.255	17
B	constant_L	8.265	17
B	constant_L	9.18	17
A	constant_H	12.585	28
A	variable_HL	9.04	28
A	constant_H	12.56	28
A	variable_HL	11.03	28
A	constant_H	12.94	28
A	variable_HL	11.41	28
A	constant_H	14.92	28
A	constant_H	12.23	28
A	variable_HL	11	28
A	variable_HL	10.825	28
A	constant_H	13.795	28
A	constant_H	13.62	28
A	constant_H	12.62	28
A	constant_H	14.715	28
A	variable_HL	10.055	28
A	constant_H	9.6	28
A	constant_H	13.585	28
A	variable_HL	10.575	28
A	constant_H	13.075	28
A	variable_HL	10.56	28
A	variable_HL	9.365	28
A	variable_HL	11.01	28
A	variable_HL	10.465	28
A	variable_HL	8.945	28
A	variable_HL	9.28	28
A	constant_H	13.74	28
A	variable_LH	13.46	28
A	constant_L	8.51	28
A	constant_L	8.655	28
A	constant_L	10.325	28
A	constant_L	9.505	28
A	constant_L	9.06	28
A	variable_LH	12.06	28
A	constant_L	9.165	28
A	constant_L	8.835	28
A	constant_L	9.95	28
A	constant_L	9.58	28
A	variable_LH	13.665	28
A	constant_L	9.03	28
A	constant_L	9.99	28
A	variable_LH	12.68	28
A	variable_LH	12.725	28
A	constant_L	9.525	28
A	variable_LH	12.63	28
A	variable_LH	11.83	28
A	constant_L	9.085	28
A	constant_L	9.8	28
A	variable_LH	11.75	28
C	variable_HL	8.73	28
C	variable_HL	11.64	28
C	constant_H	12.69	28
C	variable_HL	6.81	28
C	constant_H	15.02	28
C	variable_HL	9.715	28
C	variable_HL	11.095	28
C	constant_H	13.67	28
C	constant_H	14.045	28
C	variable_HL	8.32	28
C	constant_H	13.585	28
C	variable_HL	9.46	28
C	variable_HL	9.97	28
C	constant_H	13.61	28
C	variable_HL	10.66	28
C	constant_H	12.765	28
C	variable_HL	10.375	28
C	variable_HL	10.1	28
C	constant_H	11.79	28
C	constant_H	12.53	28
C	variable_HL	10.92	28
C	variable_LH	12.94	28
C	constant_L	10.225	28
C	constant_L	10.135	28
C	constant_L	10.1	28
C	constant_L	10.3	28
C	variable_LH	13.665	28
C	variable_LH	11.97	28
C	variable_LH	15.3	28
C	constant_L	10.48	28
C	constant_L	10.765	28
C	variable_LH	13.155	28
C	constant_L	9.47	28
C	constant_L	8.19	28
C	constant_L	9.1	28
C	variable_LH	12.055	28
H	constant_H	12.38	35
H	variable_HL	8.71	35
H	variable_HL	8.18	35
H	variable_HL	9.35	35
H	variable_HL	10.08	35
H	variable_HL	10.01	35
H	variable_HL	7.985	35
H	constant_H	11.965	35
H	constant_H	11.595	35
H	constant_H	12.17	35
H	variable_HL	9.535	35
H	variable_HL	8.73	35
H	constant_H	13.155	35
H	variable_HL	7.42	35
H	constant_H	12.615	35
H	variable_HL	7.26	35
H	constant_H	11.4	35
H	constant_H	11.35	35
H	constant_H	11.695	35
H	constant_H	11.94	35
H	variable_HL	7.91	35
H	constant_H	11.8	35
H	variable_HL	9.035	35
H	constant_H	12.095	35
H	variable_HL	7.13	35
H	variable_LH	9.25	35
H	constant_L	9.25	35
H	variable_LH	10.05	35
H	variable_LH	10.295	35
H	variable_LH	7.755	35
H	variable_LH	11.465	35
H	constant_L	6.565	35
H	constant_L	8.185	35
H	constant_L	8.905	35
H	variable_LH	9.445	35
H	variable_LH	11.395	35
H	variable_LH	11.37	35
H	variable_LH	8.57	35
G	constant_H	12.02	35
G	variable_HL	7.515	35
G	variable_HL	8.62	35
G	variable_HL	9.22	35
G	constant_H	12.685	35
G	constant_H	12.705	35
G	constant_H	11.14	35
G	variable_HL	8.685	35
G	constant_H	11.31	35
G	variable_HL	8.61	35
G	constant_H	12.255	35
G	constant_H	11.835	35
G	variable_HL	8.035	35
G	constant_H	11.205	35
G	constant_H	12.18	35
G	variable_LH	12.7	35
G	variable_LH	12	35
G	variable_LH	10.825	35
G	variable_LH	11.88	35
G	variable_LH	9.9	35
G	constant_L	9.57	35
G	variable_LH	10.455	35
G	constant_L	8.545	35
G	variable_LH	13.81	35
G	variable_LH	12.07	35
G	variable_LH	9.53	35
G	constant_L	7.925	35
G	constant_L	7.335	35
G	variable_LH	9.015	35
G	variable_LH	12.45	35
G	variable_LH	11.715	35
D	constant_H	11.86	36
D	variable_HL	8.7	36
D	variable_HL	9.01	36
D	constant_H	10.23	36
D	variable_HL	8.92	36
D	variable_HL	9.48	36
D	constant_H	12.735	36
D	constant_H	11.895	36
D	variable_HL	7.445	36
D	constant_H	12.54	36
D	variable_HL	6.795	36
D	variable_HL	10.135	36
D	variable_HL	8.645	36
D	constant_H	12.69	36
D	variable_HL	8.76	36
D	constant_H	12.45	36
D	variable_HL	9.26	36
D	variable_HL	8.89	36
D	constant_H	12.21	36
D	constant_H	12.065	36
D	constant_H	11.735	36
D	constant_H	11.53	36
D	variable_HL	8.76	36
D	constant_H	12.335	36
D	variable_LH	13.28	36
D	variable_LH	11.95	36
D	variable_LH	12.57	36
D	variable_LH	10.8	36
D	constant_L	8.61	36
D	variable_LH	12.735	36
D	constant_L	10.94	36
D	variable_LH	12.71	36
D	constant_L	8.42	36
D	constant_L	9.79	36
D	variable_LH	11.2	36
D	constant_L	8.545	36
D	variable_LH	10.835	36
E	constant_L	11.685	45
E	constant_H	11.595	45
E	constant_H	9.86	45
E	constant_H	12.12	45
E	constant_H	11.515	45
E	variable_HL	8.885	45
E	constant_H	14.77	45
E	variable_HL	8.775	45
E	variable_HL	8.505	45
E	variable_HL	9.415	45
E	constant_H	12.065	45
E	constant_H	11.78	45
E	constant_H	12.57	45
E	constant_H	11.975	45
E	variable_HL	7.32	45
E	constant_H	12.04	45
E	constant_H	12.875	45
E	constant_H	13	45
E	variable_HL	5.975	45
E	constant_H	11.55	45
E	variable_LH	12.03	45
E	variable_LH	12.385	45
E	constant_L	10.32	45
E	variable_LH	11.35	45
E	variable_LH	11.93	45
E	constant_L	8.26	45
E	constant_L	8.04	45
E	constant_L	10.28	45
E	variable_LH	11.19	45
E	variable_LH	12.545	45
E	variable_LH	11.61	45
E	variable_LH	11.6	45
E	variable_LH	11.58	45
F	constant_H	12.095	45
F	constant_H	12.105	45
F	constant_H	11.075	45
F	constant_H	10.87	45
F	constant_H	11.03	45
F	variable_HL	9.295	45
F	constant_H	11.37	45
F	variable_HL	8.935	45
F	variable_HL	7.285	45
F	constant_H	11.5	45
F	variable_HL	9.665	45
F	constant_H	10.395	45
F	constant_H	12.135	45
F	variable_HL	10.84	45
F	variable_HL	8.255	45
F	variable_HL	8.41	45
F	variable_HL	8.43	45
F	constant_L	7.82	45
F	constant_L	7.785	45
F	constant_L	8.4	45
F	variable_LH	10.96	45
F	constant_L	8.215	45
F	variable_LH	11.61	45
F	variable_LH	11.925	45
F	constant_L	7.73	45
F	variable_LH	10.755	45
F	variable_LH	11.07	45
