# Supplementary material for: Fitness implications of sex-specific catch-up growth in Nephila senegalensis, a spider with extreme reversed SSD
Source: PeerJ. 2017 Nov 15;5:e4050. doi: 10.7717/peerj.4050 (PMC5694211; doi:10.7717/peerj.4050)
Supplement: Data S1 [file peerj-05-4050-s001.zip › Supplemental Information - Raw Data/S11MaleWeightData.txt]

Treatment	TreatSwitchWeight	MaleAdultWeight
variable_HL	0.01851	0.02317
constant_H	0.01061	0.03105
constant_H	0.01491	0.04982
variable_HL	0.00679	0.02602
constant_H	0.00645	0.04068
constant_H	0.00339	0.0231
variable_HL	0.0165	0.02402
variable_HL	0.00949	0.02133
constant_H	0.01284	0.03248
constant_H	0.01219	0.02983
constant_H	0.00736	0.03913
constant_H	0.01293	0.0504
constant_H	0.0079	0.03995
variable_HL	0.00787	0.02573
variable_HL	0.0136	0.02598
constant_H	0.0205	0.06489
variable_HL	0.0064	0.02813
variable_LH	0.00281	0.04297
constant_L	0.00271	0.02309
constant_L	0.00211	0.02721
variable_LH	0.00287	0.02796
constant_L	0.00304	0.02609
constant_L	0.00278	0.02404
constant_L	0.00238	0.01922
variable_LH	0.00226	0.01682
variable_LH	0.00162	0.0334
constant_L	0.00534	0.02311
variable_LH	0.00243	0.02521
constant_L	0.0032	0.02215
variable_LH	0.00276	0.03242
constant_L	0.00374	0.01676
variable_LH	0.0015	0.04158
constant_L	0.00649	0.03554
variable_LH	0.0042	0.05366
variable_LH	0.00327	0.02504
variable_HL	0.01369	0.03096
constant_H	0.006	0.04378
constant_H	0.02352	0.04181
variable_HL	0.01824	0.03205
constant_H	0.01554	0.05567
variable_HL	0.00976	0.02572
variable_HL	0.00987	0.0233
variable_HL	0.01143	0.02792
constant_H	0.01042	0.03852
constant_H	0.01892	0.04394
variable_HL	0.01201	0.02485
variable_HL	0.00809	0.0231
constant_H	0.00777	0.02989
constant_H	0.00813	0.03029
constant_H	0.01752	0.03882
constant_L	0.00237	0.01681
constant_L	0.00382	0.02768
variable_LH	0.00288	0.02875
variable_LH	0.00817	0.03629
variable_LH	0.00403	0.03722
variable_LH	0.00214	0.01914
variable_LH	0.00531	0.05562
constant_L	0.00302	0.02099
variable_LH	0.00351	0.02953
constant_L	0.00171	0.02401
constant_L	0.00414	0.02039
constant_L	0.00284	0.03256
constant_L	0.00471	0.02592
variable_LH	0.0052	0.04075
variable_LH	0.00315	0.01861
constant_L	0.00229	0.02414
variable_HL	0.00503	0.0307
variable_HL	0.00532	0.02602
variable_HL	0.01023	0.0297
constant_H	0.00348	0.02199
variable_HL	0.00996	0.02866
constant_H	0.00608	0.02794
constant_H	0.01042	0.03857
constant_H	0.00765	0.02311
variable_HL	0.00763	0.02512
variable_HL	0.01449	0.02988
variable_LH	0.0029	0.04373
variable_LH	0.00185	0.01069
variable_LH	0.00175	0.0367
constant_L	0.00154	0.02208
constant_L	0.0076	0.03278
variable_LH	0.00134	0.03075
variable_LH	0.00525	0.03323
constant_L	0.00168	0.01903
constant_L	0.00304	0.01878
variable_LH	0.00318	0.05941
variable_LH	0.00818	0.03327
variable_LH	0.00403	0.02682
constant_L	0.00368	0.02321
variable_LH	0.00474	0.03514
constant_L	0.00149	0.0206
variable_LH	0.00366	0.03245
constant_H	0.00682	0.03748
constant_H	0.00254	0.0226
constant_H	0.0065	0.03143
constant_H	0.00989	0.04155
constant_H	0.00959	0.04595
variable_HL	0.00685	0.02577
constant_H	0.00809	0.0323
constant_H	0.00338	0.0266
variable_HL	0.00884	0.02175
variable_HL	0.01058	0.02619
variable_HL	0.0057	0.02176
variable_HL	0.00833	0.02526
variable_HL	0.00926	0.02527
variable_HL	0.00632	0.02183
constant_H	0.00593	0.02648
constant_H	0.00837	0.03585
variable_HL	0.01135	0.02819
constant_H	0.00471	0.03144
variable_LH	0.0028	0.03145
variable_LH	0.00179	0.01548
constant_L	0.00186	0.02219
variable_LH	0.00312	0.02823
variable_LH	0.00233	0.02602
constant_L	0.00355	0.02647
variable_LH	0.00129	0.0345
constant_L	0.0023	0.02495
constant_L	0.00209	0.02015
variable_LH	0.00294	0.03073
constant_L	0.00283	0.01808
constant_L	0.00112	0.02521
variable_LH	0.00106	0.01649
constant_L	0.00263	0.02207
variable_LH	0.00285	0.03222
variable_LH	0.00288	0.03005
variable_HL	0.00718	0.02041
constant_H	0.00105	0.01308
constant_H	0.00699	0.02971
constant_H	0.00802	0.04497
variable_HL	0.00822	0.02576
variable_HL	0.00744	0.02009
constant_H	0.00577	0.03756
variable_HL	0.00537	0.02229
constant_H	0.00959	0.03231
variable_HL	0.00586	0.02099
constant_H	0.00486	0.02698
constant_H	0.00833	0.03744
variable_LH	0.00046	0.0207
variable_LH	0.00466	0.0223
variable_LH	0.00181	0.01883
constant_L	0.00368	0.01606
constant_L	0.00087	0.01551
constant_L	0.00183	0.0197
constant_L	0.00144	0.01276
variable_LH	0.00206	0.02079
constant_L	0.002	0.01944
constant_L	0.0017	0.01931
constant_L	0.00374	0.02425
variable_LH	0.00122	0.02187
variable_LH	0.00283	0.02636
variable_LH	0.00319	0.03035
constant_L	0.00334	0.02191
constant_L	0.00188	0.01913
variable_HL	0.0062	0.01874
constant_H	0.00331	0.01373
variable_HL	0.00988	0.02364
variable_HL	0.00334	0.01754
constant_H	0.0083	0.03515
constant_H	0.01012	0.04069
variable_HL	0.01372	0.02438
variable_HL	0.00387	0.01934
constant_H	0.00803	0.02776
constant_H	0.00598	0.0287
variable_HL	0.00766	0.02388
constant_H	0.00645	0.02539
variable_HL	0.00546	0.02511
constant_H	0.00379	0.03087
variable_LH	0.00235	0.03298
variable_LH	0.00076	0.01238
constant_L	0.00359	0.0308
constant_L	0.00236	0.013
constant_L	0.00094	0.00947
variable_LH	0.00162	0.01757
constant_L	0.00172	0.01264
constant_L	0.00278	0.0133
variable_LH	0.00154	0.0149
constant_L	0.00193	0.01525
constant_L	0.00234	0.02147
variable_LH	0.0025	0.02857
variable_HL	0.01577	0.02182
constant_H	0.02839	0.0494
constant_H	0.01075	0.04499
constant_H	0.01851	0.03743
variable_HL	0.0026	0.01045
variable_HL	0.01104	0.02145
variable_HL	0.00721	0.019
constant_H	0.02018	0.03721
constant_H	0.00228	0.02078
variable_HL	0.00818	0.02011
constant_H	0.01423	0.0469
constant_H	0.0091	0.03125
constant_H	0.01589	0.03541
variable_HL	0.00577	0.02355
constant_H	0.01277	0.03369
variable_HL	0.01639	0.03598
variable_LH	0.0022	0.02525
constant_L	0.00136	0.01551
variable_LH	0.00263	0.02455
variable_LH	0.00141	0.01902
variable_LH	0.0018	0.02936
constant_L	0.00115	0.01923
variable_LH	0.00129	0.02346
constant_L	0.00205	0.0138
constant_L	0.00189	0.03778
variable_LH	0.00144	0.02162
variable_LH	0.00074	0.01432
variable_LH	0.00104	0.02474
constant_L	0.00108	0.01867
constant_L	0.00107	0.01113
variable_LH	0.00155	0.0241
constant_H	0.0163	0.03061
constant_H	0.01699	0.04112
variable_HL	0.02059	0.0291
variable_HL	0.01476	0.02461
variable_HL	0.02693	0.03207
constant_H	0.01134	0.03469
constant_H	0.00724	0.02476
constant_H	0.03482	0.04879
variable_HL	0.00578	0.02194
variable_HL	0.00755	0.02239
constant_H	0.02455	0.04102
constant_H	0.02315	0.03953
constant_H	0.00335	0.02664
variable_HL	0.01664	0.0266
constant_H	0.02764	0.05191
variable_HL	0.01081	0.01959
variable_LH	0.00312	0.03574
constant_L	0.0013	0.01008
constant_L	0.0016	0.01812
constant_L	0.00342	0.01742
variable_LH	0.00701	0.03034
variable_LH	0.00119	0.01051
variable_LH	0.00712	0.03203
constant_L	0.0014	0.0144
variable_LH	0.00159	0.00942
constant_L	0.00245	0.01527
variable_LH	0.0024	0.01574
variable_HL	0.00693	0.0202
constant_H	0.00939	0.05201
variable_HL	0.0125	0.02197
variable_HL	0.01806	0.03316
variable_HL	0.00766	0.02548
constant_H	0.00121	0.02391
constant_H	0.01775	0.05903
variable_LH	0.00284	0.04025
variable_LH	0.00257	0.02433
constant_L	0.00136	0.02041
variable_LH	0.00222	0.02251
variable_LH	0.00136	0.02008
constant_H	0.00897	0.03889
variable_HL	0.0109	0.02786
constant_H	0.01224	0.03769
constant_H	0.01062	0.03842
variable_HL	0.01304	0.02918
variable_HL	0.00889	0.02316
constant_H	0.00634	0.03142
constant_H	0.01351	0.03816
constant_L	0.00481	0.02123
constant_L	0.00199	0.0214
constant_L	0.00486	0.02699
variable_LH	0.0047	0.02333
variable_LH	0.0046	0.04672
variable_LH	0.00714	0.05157
variable_LH	0.00323	0.01865
variable_LH	0.00253	0.02533
constant_H	0.01674	0.04963
constant_H	0.00727	0.02795
variable_HL	0.00138	0.00731
constant_H	0.01237	0.04148
variable_HL	0.009	0.02446
constant_H	0.00178	0.02282
variable_HL	0.00718	0.02286
constant_H	0.01417	0.02861
variable_HL	0.01022	0.02126
constant_L	0.0014	0.01134
constant_L	0.00426	0.01528
constant_L	0.00124	0.01101
variable_LH	0.00119	0.03278
constant_L	0.00187	0.01287
variable_LH	0.00518	0.04158
variable_LH	0.00087	0.02786
constant_L	0.00326	0.01083
constant_L	0.00388	0.01906
variable_HL	0.0053	0.01944
variable_HL	0.00922	0.01716
variable_HL	0.00377	0.01904
constant_H	0.00849	0.02986
variable_HL	0.00978	0.02738
variable_HL	0.0087	0.02204
constant_H	0.00939	0.02601
variable_HL	0.00512	0.01237
constant_H	0.01048	0.03873
constant_H	0.00529	0.03007
constant_H	0.00545	0.022
constant_H	0.00227	0.02276
constant_H	0.01298	0.0488
constant_H	0.0175	0.04072
constant_H	0.00419	0.02579
variable_LH	0.00331	0.02555
constant_L	0.00288	0.01522
constant_L	0.00119	0.00681
constant_L	0.0017	0.01495
constant_L	0.00289	0.01599
constant_L	0.00263	0.01343
variable_LH	0.00069	0.01312
constant_L	0.00136	0.01066
variable_LH	0.00178	0.01819
constant_L	0.0036	0.0197
constant_H	0.00727	0.02306
variable_HL	0.00212	0.00477
variable_HL	0.00408	0.01779
constant_H	0.00303	0.01414
variable_HL	0.00641	0.01781
variable_HL	0.00744	0.01929
variable_HL	0.00921	0.01648
constant_H	0.01126	0.03985
constant_H	0.00519	0.03136
constant_H	0.00128	0.01375
variable_HL	0.00234	0.01431
constant_H	0.00355	0.03265
variable_HL	0.00575	0.01166
constant_L	0.00119	0.01954
variable_LH	0.00121	0.02455
variable_LH	0.00253	0.0202
variable_LH	0.00155	0.01448
variable_LH	0.00108	0.01843
variable_LH	0.0019	0.01269
constant_L	0.00081	0.01193
constant_L	0.00299	0.02117
variable_LH	0.00082	0.01383
constant_L	0.00138	0.00921
constant_L	0.00206	0.01358
constant_H	0.01038	0.03748
constant_H	0.00726	0.02439
constant_H	0.00761	0.02572
variable_HL	0.00321	0.01954
variable_HL	0.00193	0.01593
constant_H	0.00582	0.02509
constant_H	0.00229	0.03177
variable_HL	0.00229	0.01539
constant_L	0.00246	0.01513
constant_L	0.00166	0.01586
variable_LH	0.00077	0.01728
variable_LH	0.00259	0.0217
variable_LH	0.00252	0.02828
constant_L	0.00089	0.01545
variable_LH	0.00105	0.01755
constant_H	0.00376	0.01227
variable_HL	0.00212	0.01333
variable_HL	0.01897	0.02248
variable_LH	0.0047	0.01698
constant_L	0.00137	0.00918
constant_L	0.00318	0.01733
variable_LH	0.00399	0.02757
constant_L	0.00225	0.01154
variable_LH	0.0017	0.02468
constant_L	0.00171	0.00677
constant_L	0.00328	0.0178
variable_LH	NA	0.01288
variable_LH	0.00122	0.0093
