# Supplementary material for: Fitness implications of sex-specific catch-up growth in Nephila senegalensis, a spider with extreme reversed SSD
Source: PeerJ. 2017 Nov 15;5:e4050. doi: 10.7717/peerj.4050 (PMC5694211; doi:10.7717/peerj.4050)
Supplement: Data S1 [file peerj-05-4050-s001.zip › Supplemental Information - Raw Data/S12FemWeightData.txt]

Treatment	TreatSwitchWeight	FemAdultWeight
constant_H	0.03248	0.39902
variable_HL	0.03207	0.15903
constant_H	0.014	0.48484
variable_LH	0.00553	0.45652
constant_L	0.00478	0.1733
constant_L	0.00335	0.15325
constant_L	0.00187	0.14843
constant_L	0.00755	0.15227
variable_LH	0.00405	0.40378
constant_L	0.00162	0.17721
constant_L	0.00381	0.11677
constant_L	0.00554	0.23176
variable_LH	0.00523	0.47247
variable_LH	0.00364	0.63995
variable_LH	0.00609	0.36725
constant_L	0.00405	0.17514
variable_LH	0.0067	0.50573
constant_L	0.00529	0.22109
variable_HL	0.02914	0.2562
constant_H	0.03362	0.85189
variable_HL	0.0342	0.22856
variable_HL	0.04594	0.23122
constant_H	0.0538	0.59743
variable_HL	0.05723	0.36793
constant_H	0.03277	0.69759
variable_HL	0.04205	0.28776
constant_H	0.03755	0.95361
constant_H	0.03062	0.59844
variable_HL	0.07313	0.20266
variable_HL	0.02704	0.25637
constant_H	0.04007	0.63102
variable_HL	0.02003	0.20326
constant_H	0.03566	0.95278
variable_HL	0.06151	0.22087
constant_H	0.01489	0.69061
variable_HL	0.03135	0.26729
variable_HL	0.02132	0.29527
constant_H	0.01924	0.48208
variable_HL	0.03253	0.31288
variable_HL	0.03721	0.27898
constant_H	0.02188	0.89566
constant_H	0.0637	0.90843
constant_H	0.0279	0.49773
constant_H	0.02523	0.71449
variable_HL	0.03299	0.31024
constant_L	0.00587	0.17949
constant_L	0.00258	0.25172
variable_LH	0.00359	0.54304
constant_L	0.00499	0.13788
variable_LH	0.00385	0.86367
constant_L	0.00261	0.1513
constant_L	0.00291	0.24332
variable_LH	0.00399	0.87283
constant_L	0.00558	0.23756
variable_LH	0.00235	0.8564
constant_L	0.00534	0.25345
variable_LH	0.00365	0.57939
variable_LH	0.00202	0.49718
variable_LH	0.00278	0.68569
constant_L	0.00354	0.19568
variable_LH	0.00311	0.66651
variable_LH	0.00503	0.63874
constant_L	0.00384	0.1657
variable_LH	0.00583	0.81637
constant_L	0.00388	0.23828
variable_LH	0.0053	0.61019
constant_L	0.00683	0.19482
variable_LH	0.00474	0.63337
variable_LH	0.00384	0.84134
variable_LH	0.00642	0.63525
constant_L	0.00406	0.21758
constant_L	0.00235	0.20859
variable_HL	0.0261	0.24786
variable_HL	0.02225	0.12134
variable_HL	0.01898	0.2082
constant_H	0.02412	0.60508
constant_H	0.01705	0.43666
variable_HL	0.02322	0.17578
constant_H	0.0299	0.56077
constant_H	0.02183	0.4638
constant_H	0.02225	0.38308
variable_HL	0.02201	0.17066
constant_H	0.03764	0.52659
variable_LH	0.00505	0.36471
constant_L	0.0061	0.16545
constant_L	0.00627	0.08962
constant_L	0.00782	0.25965
constant_L	0.00511	0.20157
variable_LH	0.00713	0.69966
constant_L	0.00436	0.17144
constant_L	0.00424	0.13925
constant_L	0.00274	0.36508
variable_LH	0.00504	0.50143
variable_LH	0.00686	0.62813
variable_LH	0.00626	0.69686
constant_L	0.0088	0.22719
variable_LH	0.0043	0.74199
constant_L	0.00492	0.19678
variable_LH	0.0039	0.41721
variable_LH	0.00453	0.49864
variable_HL	0.01346	0.25774
variable_HL	0.02579	0.13731
variable_HL	0.01598	0.1639
constant_H	0.01771	0.5052
constant_H	0.01261	0.34658
constant_H	0.01658	0.41083
constant_H	0.02623	0.5451
variable_HL	0.03502	0.21467
variable_HL	0.02654	0.18577
constant_H	0.00715	0.59785
variable_HL	0.01294	0.18895
constant_H	0.01301	0.3775
constant_H	0.01263	0.69454
constant_H	0.01435	0.34673
constant_H	0.01989	0.68284
constant_H	0.03089	0.36413
constant_H	0.01457	0.41019
constant_L	0.00524	0.17147
constant_L	0.0089	0.5598
variable_LH	0.00559	0.39211
constant_L	0.00494	0.17464
constant_L	0.00694	0.18951
variable_LH	0.00451	0.68901
constant_L	0.00371	0.12979
variable_LH	0.00757	0.49411
constant_L	0.00407	0.17697
constant_L	0.00915	0.18946
variable_LH	0.00724	0.37934
variable_LH	0.01071	0.69375
constant_L	0.0101	0.18166
constant_L	0.00607	0.16143
constant_L	0.00882	0.17976
constant_L	0.0038	0.22568
variable_LH	0.00426	0.30301
constant_L	0.00353	0.16202
constant_H	0.0283	0.41739
constant_H	0.02217	0.25362
constant_H	0.01643	0.41351
constant_H	0.01069	0.4132
constant_H	0.01074	0.2476
variable_HL	0.02184	0.20107
constant_H	0.02167	0.4744
variable_HL	0.01616	0.19388
variable_HL	0.02585	0.14597
constant_H	0.01539	0.41267
constant_H	0.02327	0.42565
constant_H	0.01163	0.37477
variable_HL	0.02287	0.17425
variable_HL	0.01856	0.22287
variable_HL	0.03227	0.2732
variable_HL	0.01613	0.16002
constant_L	0.0044	0.10143
variable_LH	0.00429	0.51907
constant_L	0.00299	0.19933
constant_L	0.00505	0.18908
constant_L	0.00135	0.17406
variable_LH	0.00306	0.34691
constant_L	0.00312	0.18961
constant_L	0.00398	0.12699
variable_LH	0.0047	0.49322
variable_LH	0.00351	0.4167
constant_L	0.00306	0.15193
constant_L	0.00417	0.13518
variable_LH	0.00433	0.50645
variable_LH	0.00225	0.42923
constant_L	0.0029	0.15746
constant_L	0.00376	0.15785
variable_LH	0.00411	0.45255
variable_LH	0.00394	0.40925
constant_H	0.03403	0.39035
variable_HL	0.0134	0.13517
variable_HL	0.01204	0.13754
variable_HL	0.0216	0.15464
variable_HL	0.01968	0.14991
variable_HL	0.00872	0.13514
constant_H	0.02164	0.3696
constant_H	0.03731	0.36236
constant_H	0.01334	0.37315
variable_HL	0.02922	0.15745
constant_H	0.01513	0.63319
variable_HL	0.01555	0.17778
constant_H	0.01571	0.44029
constant_H	0.01496	0.58867
constant_L	0.00617	0.1417
variable_LH	0.00383	0.45531
variable_LH	0.00374	0.50575
variable_LH	0.00331	0.48732
constant_L	0.00476	0.18087
variable_LH	0.00202	0.57462
constant_L	0.00164	0.10992
constant_L	0.00384	0.19613
variable_LH	0.00477	0.41354
constant_L	0.00316	0.15293
constant_L	0.00342	0.48474
constant_L	0.00292	0.12669
constant_L	0.00414	0.13169
constant_L	0.0027	0.12213
variable_LH	0.00183	0.19662
constant_L	0.00321	0.1696
constant_H	0.01814	0.48612
constant_H	0.01927	0.36581
constant_H	0.03961	0.20588
constant_H	0.02961	0.46477
variable_HL	0.04998	0.08879
constant_H	0.01669	0.5646
variable_HL	0.0234	0.11324
constant_H	0.02463	0.47534
constant_H	0.01234	0.33689
variable_HL	0.02337	0.15756
variable_HL	0.03422	0.16763
constant_H	0.02333	0.30669
constant_H	0.0139	0.33799
variable_HL	0.02107	0.14062
variable_HL	0.02795	0.17601
constant_H	0.02708	0.25786
variable_HL	0.01508	0.10684
constant_L	0.0016	0.13816
variable_LH	0.00291	0.60512
variable_LH	0.00246	0.2612
constant_L	0.00369	0.10662
constant_L	0.00419	0.1497
constant_L	0.00489	0.15224
variable_LH	0.00423	0.34532
variable_LH	0.00264	0.49299
constant_L	0.00348	0.10955
constant_L	0.00401	0.12691
variable_LH	0.00388	0.30712
variable_LH	0.00407	0.44971
variable_LH	0.00305	0.28627
variable_LH	0.00352	0.28428
variable_LH	0.00227	0.34022
variable_LH	0.00343	0.28211
variable_LH	0.00367	0.38337
variable_LH	0.00508	0.36527
variable_HL	0.01843	0.15175
variable_HL	0.01251	0.13817
constant_H	0.02457	0.24549
constant_H	0.03405	0.28537
constant_H	0.0292	0.25278
constant_H	0.00653	0.50528
constant_H	0.01841	0.31754
variable_HL	0.03144	0.21925
constant_H	0.0124	0.28638
constant_H	0.03564	0.29718
constant_H	0.00576	0.30597
constant_H	0.02064	0.35258
variable_HL	0.01356	0.10814
variable_HL	0.00939	0.18381
variable_HL	0.02801	0.15357
variable_HL	0.02111	0.14056
variable_HL	0.01517	0.16119
variable_HL	0.02699	0.14418
variable_HL	0.02899	0.15281
variable_HL	0.03607	0.17777
variable_LH	0.00326	0.54837
variable_LH	0.0024	0.46491
constant_L	0.00223	0.05698
variable_LH	0.00353	0.40162
variable_LH	0.0048	0.34796
constant_L	0.00398	0.12998
constant_L	0.00196	0.04708
constant_L	0.00327	0.15593
variable_LH	0.00306	0.50954
constant_L	0.00189	0.06354
variable_LH	0.00198	0.24087
constant_L	0.00366	0.16052
variable_LH	0.00113	0.19029
constant_H	0.00127	0.21843
variable_HL	0.04829	0.16906
variable_HL	0.03817	0.13009
variable_HL	0.01865	0.10836
variable_HL	0.02942	0.16797
constant_H	0.05841	0.46254
variable_HL	0.04699	0.20016
variable_HL	0.03774	0.17637
constant_H	0.04609	0.36083
variable_HL	0.02625	0.19982
constant_H	0.00687	0.29537
variable_HL	0.06218	0.19182
constant_H	0.04666	0.34925
variable_LH	0.00789	0.33193
constant_L	0.00558	0.09641
variable_LH	0.00356	0.324
variable_LH	0.006	0.38819
variable_LH	0.00091	0.18692
variable_LH	0.00434	0.34216
variable_LH	0.00499	0.42775
variable_LH	0.00557	0.40519
constant_L	0.00669	0.10505
variable_LH	0.00166	0.21976
variable_LH	0.00341	0.30182
constant_L	0.00807	0.10657
variable_LH	0.00532	0.43456
constant_L	0.00237	0.13425
constant_L	0.00537	0.164
constant_H	0.00439	0.42735
variable_HL	0.0238	0.131
constant_H	0.01373	0.41277
variable_HL	0.03436	0.23961
constant_H	0.02694	0.51049
variable_HL	0.03651	0.27662
constant_H	0.0299	0.74523
constant_H	0.07161	0.44302
variable_HL	0.058	0.25275
variable_HL	0.03001	0.23823
constant_H	0.01912	0.53802
constant_H	0.03764	0.61531
constant_H	0.04878	0.40335
constant_H	0.03295	0.6954
variable_HL	0.03415	0.20402
constant_H	0.02303	0.44988
constant_H	0.05056	0.5653
variable_HL	0.05546	0.22102
constant_H	0.03426	0.498
variable_HL	0.02801	0.23346
variable_HL	0.00882	0.17058
variable_HL	0.01568	0.24068
variable_HL	0.04956	0.22643
variable_HL	0.00434	0.12445
variable_HL	0.0245	0.15996
constant_H	0.02421	0.65466
variable_LH	0.00441	0.55688
constant_L	0.005	0.15729
constant_L	0.00292	0.13699
constant_L	0.0034	0.25397
constant_L	0.00491	0.18057
constant_L	0.00422	0.16418
variable_LH	0.00342	0.39144
constant_L	0.00469	0.14779
constant_L	0.00204	0.13356
constant_L	0.00128	0.20554
constant_L	0.00399	0.17516
variable_LH	0.00492	0.51334
constant_L	0.00119	0.18347
constant_L	0.00406	0.19441
variable_LH	0.00288	0.50632
variable_LH	0.00417	0.6867
constant_L	0.00248	0.18836
variable_LH	0.00401	0.48155
variable_LH	0.00513	0.35037
constant_L	0.00528	0.13716
constant_L	0.00497	0.20295
variable_LH	0.0041	0.36447
variable_HL	0.00293	0.11828
variable_HL	0.04408	0.33006
constant_H	0.0338	0.40277
variable_HL	0.00747	0.08336
constant_H	0.02141	0.75427
variable_HL	0.01512	0.18435
variable_HL	0.02902	0.27129
constant_H	0.0387	0.50715
constant_H	0.02843	0.50521
variable_HL	0.00999	0.10512
constant_H	0.03414	0.55633
variable_HL	0.02211	0.18469
variable_HL	0.03407	0.184
constant_H	0.01449	0.5343
variable_HL	0.03338	0.20874
constant_H	0.02926	0.54463
variable_HL	0.02115	0.20748
variable_HL	0.03789	0.18803
constant_H	0.03585	0.38461
constant_H	0.01912	0.13772
variable_HL	0.03006	0.22186
variable_LH	0.00835	0.46643
constant_L	0.00443	0.18414
constant_L	0.00292	0.23086
constant_L	0.00764	0.1573
constant_L	0.00938	0.21001
variable_LH	0.00601	0.60828
variable_LH	0.0062	0.33323
variable_LH	0.00695	0.69518
constant_L	0.00713	0.21374
constant_L	0.00577	0.2324
variable_LH	0.00369	0.50939
constant_L	0.00635	0.18675
constant_L	0.00469	0.14171
constant_L	0.00364	0.16335
variable_LH	0.00378	0.31134
constant_H	0.02322	0.3698
variable_HL	0.01514	0.15134
variable_HL	0.04251	0.13721
variable_HL	0.02764	0.18074
variable_HL	0.02248	0.22925
variable_HL	0.02899	0.22099
variable_HL	0.02867	0.1204
constant_H	0.01004	0.37857
constant_H	0.02355	0.33254
constant_H	0.03246	0.46156
variable_HL	0.01844	0.2014
variable_HL	0.01347	0.18445
constant_H	0.04244	0.54136
variable_HL	0.00937	0.09016
constant_H	0.0178	0.4724
variable_HL	0.01969	0.11455
constant_H	0.01393	0.33144
constant_H	0.01907	0.2987
constant_H	0.0112	0.39134
constant_H	0.01488	0.38937
variable_HL	0.0114	0.12613
constant_H	0.02087	0.36338
variable_HL	0.01699	0.15309
constant_H	0.0283	0.35778
variable_HL	0.01432	0.09123
variable_LH	0.00194	0.18328
constant_L	0.00175	0.19433
variable_LH	0.00233	0.22752
variable_LH	0.00192	0.2471
variable_LH	0.00173	0.3511
constant_L	0.00235	0.07688
constant_L	0.00596	0.13094
constant_L	0.00195	0.1771
variable_LH	0.00181	0.21403
variable_LH	0.00585	0.32833
variable_LH	0.00389	0.30501
variable_LH	0.00262	0.1587
constant_H	0.01762	0.39144
variable_HL	0.00621	0.12088
variable_HL	0.01956	0.16394
variable_HL	0.01246	0.17407
constant_H	0.02309	0.4574
constant_H	0.01618	0.45144
constant_H	0.01239	0.2606
variable_HL	0.01623	0.14868
constant_H	0.00882	0.336
variable_HL	0.03359	0.12547
constant_H	0.02744	0.3708
constant_H	0.01664	0.37443
variable_HL	0.01073	0.108
constant_H	0.00999	0.31533
constant_H	0.03765	0.53316
variable_LH	0.004	0.44329
variable_LH	0.00155	0.45001
variable_LH	0.0028	0.025424
variable_LH	0.00366	0.32002
variable_LH	0.00189	0.2502
constant_L	0.00162	0.2105
variable_LH	0.00326	0.25918
constant_L	0.00397	0.13324
variable_LH	0.00595	0.49622
variable_LH	0.00405	0.37762
variable_LH	0.00134	0.20446
constant_L	0.004	0.10306
constant_L	0.00345	0.08495
variable_LH	0.00183	0.16689
variable_LH	0.00354	0.41784
variable_LH	0.00388	0.37929
constant_H	0.02802	0.39476
variable_HL	0.01433	0.15046
variable_HL	0.0146	0.1767
constant_H	0.0145	0.23058
variable_HL	0.02102	0.14485
variable_HL	0.03637	0.16573
constant_H	0.0344	0.048663
constant_H	0.02667	0.34904
variable_HL	0.02166	0.08672
constant_H	0.03129	0.41308
variable_HL	0.02467	0.10988
variable_HL	0.03181	0.20989
variable_HL	0.04046	0.13533
constant_H	0.02429	0.46519
variable_HL	0.02216	0.12462
constant_H	0.02171	0.45546
variable_HL	0.03075	0.18531
variable_HL	0.0269	0.14951
constant_H	0.01559	0.36648
constant_H	0.02593	0.34402
constant_H	0.00811	0.38003
constant_H	0.01279	0.33489
variable_HL	0.01211	0.16444
constant_H	0.03723	0.41857
variable_LH	0.00262	0.55391
variable_LH	0.00234	0.36943
variable_LH	0.00299	0.495
variable_LH	0.00113	0.31806
constant_L	0.00484	0.14688
variable_LH	0.00164	0.49207
constant_L	0.00257	0.26634
variable_LH	0.00071	0.45798
constant_L	0.00289	0.23342
constant_L	0.00216	0.25112
variable_LH	0.00398	0.33195
constant_L	0.00292	0.13849
variable_LH	0.00291	0.010033
constant_L	0.02395	0.32028
constant_H	0.03328	0.34494
constant_H	0.00189	0.20152
constant_H	0.02622	0.44643
constant_H	0.00255	0.36044
variable_HL	0.02896	0.15414
constant_H	0.00821	0.75068
variable_HL	0.00411	0.15939
variable_HL	0.02306	0.14628
variable_HL	0.01195	0.17024
constant_H	0.03092	0.40134
constant_H	0.01902	0.38369
constant_H	0.0153	0.47042
constant_H	0.00916	0.45701
variable_HL	0.01552	0.09682
constant_H	0.00805	0.40157
constant_H	0.01458	0.54523
constant_H	0.04315	0.52746
variable_HL	0.02401	0.04189
constant_H	0.01232	0.37102
variable_LH	0.00387	0.4187
variable_LH	0.00419	0.47808
constant_L	0.00215	0.20271
variable_LH	0.00072	0.36868
variable_LH	0.00134	0.38608
constant_L	0.00478	0.15582
constant_L	0.00113	0.14183
constant_L	0.00825	0.26684
variable_LH	0.00308	0.35394
variable_LH	0.00407	0.50689
variable_LH	0.00222	0.40415
variable_LH	0.00326	0.42436
variable_LH	0.00701	0.37464
constant_H	0.02623	0.41259
constant_H	0.02572	0.37657
constant_H	0.00433	0.35635
constant_H	0.01348	0.28011
constant_H	0.00885	0.32242
variable_HL	0.01542	0.15819
constant_H	0.02123	0.33019
variable_HL	0.03195	0.14108
variable_HL	0.00859	0.08452
constant_H	0.02973	0.27256
variable_HL	0.02892	0.18299
constant_H	0.00855	0.23341
constant_H	0.0156	0.36137
variable_HL	0.0108	0.28213
variable_HL	0.01714	0.12636
variable_HL	0.00836	0.12163
variable_HL	0.02424	0.1558
constant_L	0.0062	0.11513
constant_L	0.00663	0.10288
constant_L	0.00427	0.13168
variable_LH	0.00239	0.30678
constant_L	0.00526	0.1134
variable_LH	0.0046	0.29916
variable_LH	0.00701	0.37077
constant_L	0.0042	0.10538
variable_LH	0.00201	0.2869
variable_LH	0.00573	0.35158
