# Supplementary material for: Fitness implications of sex-specific catch-up growth in Nephila senegalensis, a spider with extreme reversed SSD
Source: PeerJ. 2017 Nov 15;5:e4050. doi: 10.7717/peerj.4050 (PMC5694211; doi:10.7717/peerj.4050)
Supplement: Data S1 [file peerj-05-4050-s001.zip › Supplemental Information - Raw Data/S13MaleAdultLifeData.txt]

Treatment	MaleAdultDays
variable_HL	44
variable_HL	119
constant_H	141
constant_H	91
variable_HL	160
variable_HL	191
variable_LH	168
constant_L	154
constant_L	139
variable_LH	158
variable_LH	53
variable_LH	88
variable_HL	158
constant_H	147
variable_HL	155
variable_HL	123
constant_H	168
variable_HL	232
constant_H	113
variable_LH	157
variable_LH	0
variable_LH	161
variable_LH	168
constant_L	232
variable_LH	141
variable_HL	150
variable_HL	169
constant_H	168
variable_HL	159
variable_LH	142
variable_LH	147
variable_LH	140
variable_LH	183
constant_L	212
variable_LH	149
variable_LH	137
variable_LH	154
variable_LH	223
constant_H	80
variable_HL	146
constant_H	242
variable_HL	146
variable_HL	147
variable_HL	210
constant_H	175
variable_LH	168
variable_LH	151
variable_LH	147
variable_LH	119
variable_LH	143
constant_L	178
constant_L	220
variable_LH	136
variable_LH	144
variable_LH	147
constant_H	166
variable_HL	118
variable_HL	234
variable_LH	144
constant_L	122
variable_LH	148
variable_LH	203
variable_LH	161
constant_L	230
constant_H	122
constant_H	151
variable_HL	238
variable_LH	151
variable_LH	154
constant_L	182
variable_HL	98
constant_H	84
constant_H	122
variable_HL	11
constant_H	161
constant_H	137
variable_HL	131
constant_L	189
variable_LH	134
constant_L	147
variable_LH	181
variable_LH	134
variable_LH	206
variable_HL	158
variable_HL	125
variable_HL	165
variable_HL	154
variable_HL	144
variable_HL	134
variable_HL	151
variable_LH	101
constant_L	170
constant_L	225
variable_LH	76
variable_LH	105
constant_L	76
variable_LH	211
variable_HL	140
variable_HL	163
constant_H	136
variable_LH	175
constant_L	197
constant_H	141
constant_H	225
variable_HL	211
constant_L	178
variable_LH	143
variable_LH	143
variable_LH	133
variable_LH	161
constant_H	159
constant_H	102
constant_H	205
variable_HL	158
variable_LH	123
variable_HL	141
constant_H	136
constant_H	165
variable_LH	222
constant_L	125
constant_H	123
variable_HL	25
variable_HL	207
constant_L	191
variable_LH	210
variable_LH	124
variable_LH	245
constant_L	116
variable_LH	18
constant_L	175
constant_H	190
variable_LH	197
variable_HL	88
variable_LH	198
constant_L	70
constant_L	210
variable_LH	128
