# Supplementary material for: Fitness implications of sex-specific catch-up growth in Nephila senegalensis, a spider with extreme reversed SSD
Source: PeerJ. 2017 Nov 15;5:e4050. doi: 10.7717/peerj.4050 (PMC5694211; doi:10.7717/peerj.4050)
Supplement: Data S1 [file peerj-05-4050-s001.zip › Supplemental Information - Raw Data/S14FemAdultLifeData.txt]

Treatment	FemAdultDays
constant_H	63
constant_H	57
constant_L	17
constant_L	52
constant_L	75
constant_L	47
constant_L	116
variable_LH	91
constant_L	62
variable_HL	3
variable_HL	4
variable_HL	84
variable_HL	49
variable_HL	60
variable_HL	99
constant_L	38
variable_LH	10
variable_LH	17
variable_LH	127
variable_LH	26
variable_LH	7
variable_LH	1
constant_L	134
variable_HL	73
variable_HL	94
constant_H	1
constant_H	83
variable_HL	136
constant_L	104
constant_L	133
variable_LH	101
constant_L	70
constant_L	107
constant_L	52
variable_LH	77
variable_LH	67
variable_HL	68
constant_H	56
constant_H	87
constant_H	26
constant_H	2
variable_HL	77
variable_HL	85
constant_H	36
variable_HL	53
constant_H	95
constant_L	52
variable_LH	47
variable_LH	70
constant_L	5
constant_L	114
variable_LH	76
constant_L	191
constant_L	57
constant_L	69
constant_L	62
constant_H	56
constant_H	33
constant_H	63
constant_H	63
constant_H	77
variable_HL	56
variable_LH	56
constant_L	139
variable_LH	2
constant_L	70
variable_LH	77
variable_LH	29
constant_H	35
variable_HL	50
constant_H	49
constant_H	15
constant_H	13
constant_H	60
variable_HL	70
constant_H	105
constant_L	73
variable_LH	48
variable_LH	63
constant_L	70
constant_L	59
constant_L	42
constant_L	93
constant_L	56
constant_H	3
constant_H	96
variable_HL	88
constant_H	5
constant_H	5
variable_HL	126
constant_L	61
constant_L	114
variable_LH	2
variable_LH	48
variable_LH	49
variable_LH	59
constant_H	40
constant_H	7
constant_H	7
variable_HL	61
variable_HL	53
variable_HL	64
variable_HL	113
variable_LH	54
constant_L	42
variable_LH	96
variable_LH	46
constant_L	45
variable_LH	63
variable_LH	96
constant_H	7
constant_H	11
variable_HL	151
constant_H	58
constant_H	0
variable_HL	74
variable_HL	10
constant_H	6
variable_LH	38
variable_LH	45
variable_LH	36
variable_LH	55
constant_L	45
variable_LH	45
constant_L	70
constant_L	147
constant_L	126
constant_H	117
constant_H	63
constant_H	124
constant_H	14
constant_H	43
constant_H	40
constant_H	91
constant_H	1
variable_HL	70
constant_H	118
variable_HL	76
variable_LH	84
constant_L	88
constant_L	48
constant_L	3
constant_L	78
variable_LH	7
constant_L	80
variable_HL	24
constant_H	72
variable_HL	10
constant_H	122
constant_H	96
variable_HL	127
constant_H	106
constant_H	7
variable_HL	5
constant_H	63
constant_H	72
variable_LH	81
constant_L	67
constant_L	77
variable_LH	59
variable_LH	54
constant_L	51
constant_L	74
constant_L	48
variable_LH	49
constant_H	62
variable_HL	133
variable_HL	25
constant_H	77
constant_H	39
variable_HL	70
constant_H	91
constant_H	44
constant_H	56
constant_H	57
constant_H	51
variable_HL	59
variable_LH	39
constant_L	77
variable_LH	41
constant_H	45
variable_HL	43
variable_HL	64
variable_HL	61
constant_H	105
constant_H	91
variable_HL	146
constant_H	81
constant_H	46
variable_LH	90
variable_LH	51
variable_LH	45
constant_L	39
variable_LH	40
variable_LH	44
variable_LH	76
variable_LH	63
variable_HL	49
variable_HL	39
variable_HL	46
constant_H	35
variable_HL	42
constant_H	85
constant_H	53
variable_HL	63
constant_H	129
constant_H	88
constant_H	106
constant_H	116
constant_H	119
variable_LH	57
variable_LH	50
variable_LH	133
constant_L	75
constant_L	88
variable_LH	131
constant_L	73
constant_L	54
variable_LH	98
constant_L	96
variable_LH	84
constant_L	42
constant_H	66
constant_H	129
constant_H	115
variable_HL	32
variable_HL	51
variable_HL	7
constant_H	43
constant_H	46
constant_H	89
constant_H	101
constant_H	101
constant_H	104
constant_H	105
constant_L	66
constant_L	28
variable_LH	76
variable_LH	49
variable_LH	47
variable_LH	56
constant_H	54
constant_H	48
constant_H	63
variable_HL	48
variable_HL	0
constant_L	76
constant_L	45
variable_LH	40
variable_LH	112
variable_LH	43
