# Supplementary material for: Fitness implications of sex-specific catch-up growth in Nephila senegalensis, a spider with extreme reversed SSD
Source: PeerJ. 2017 Nov 15;5:e4050. doi: 10.7717/peerj.4050 (PMC5694211; doi:10.7717/peerj.4050)
Supplement: Data S1 [file peerj-05-4050-s001.zip › Supplemental Information - Raw Data/S15FecundityData.txt]

Treatment	CopDur	Clutches	Hatchlings	PropHatched	LTFecundity
LH	261	5	2706	56.1527288	4819
HH	601	3	2287	82.5631769	2770
LH	188	4	1968	56.9609262	3455
HH	57	2	1019	71.8111346	1419
LH	1101	3	3274	85.5947712	3825
LH	430	2	941	49.1127349	1916
HH	31	4	998	37.9323451	2631
HH	55	2	665	57.5757576	1155
HH	291	1	177	77.9735683	227
HH	58	2	701	48.9867226	1431
HH	11	2	0	0	1586
LH	531	4	2847	77.2801303	3684
LH	12	2	0	0	1842
LH	22	1	0	0	746
HH	237	4	2311	67.25844	3436
LH	269	2	2324	89.4878706	2597
LH	359	2	894	87.3046875	1024
HH	198	4	2429	71.7789598	3384
HH	34	3	0	0	3208
LL	226	4	0	0	1578
LL	58	2	28	1.84331797	1519
LL	151	1	149	35.3080569	422
LL	82	5	696	27.3692489	2543
LL	82	1	766	97.5796178	785
LL	235	3	784	49.0306442	1599
LL	401	3	528	54.942768	961
HH	27	2	0	0	1541
LH	227	6	2308	52.2171946	4420
