# Supplementary material for: Fitness implications of sex-specific catch-up growth in Nephila senegalensis, a spider with extreme reversed SSD
Source: PeerJ. 2017 Nov 15;5:e4050. doi: 10.7717/peerj.4050 (PMC5694211; doi:10.7717/peerj.4050)
Supplement: Data S1 [file peerj-05-4050-s001.zip › Supplemental Information - Raw Data/S16FamilyData.txt]

Treatment	Family	SexFM
variable_HL	B	M
constant_H	B	M
constant_H	B	M
variable_HL	B	M
constant_H	B	M
constant_H	B	M
variable_HL	B	M
variable_HL	B	M
constant_H	B	M
constant_H	B	M
constant_H	B	M
constant_H	B	M
constant_H	B	M
variable_HL	B	M
variable_HL	B	M
constant_H	B	M
variable_HL	B	M
variable_LH	B	M
constant_L	B	M
constant_L	B	M
variable_LH	B	M
constant_L	B	M
constant_L	B	M
constant_L	B	M
variable_LH	B	M
variable_LH	B	M
constant_L	B	M
variable_LH	B	M
constant_L	B	M
variable_LH	B	M
constant_L	B	M
variable_LH	B	M
constant_L	B	M
variable_LH	B	M
variable_LH	B	M
variable_HL	A	M
constant_H	A	M
constant_H	A	M
variable_HL	A	M
constant_H	D	M
variable_HL	D	M
variable_HL	D	M
variable_HL	D	M
constant_H	D	M
constant_H	D	M
variable_HL	D	M
variable_HL	D	M
constant_H	D	M
constant_H	D	M
constant_H	D	M
constant_L	D	M
constant_L	D	M
variable_LH	D	M
variable_LH	D	M
variable_LH	D	M
variable_LH	D	M
variable_LH	D	M
constant_L	D	M
variable_LH	D	M
constant_L	D	M
constant_L	D	M
constant_L	D	M
constant_L	D	M
variable_LH	D	M
variable_LH	D	M
constant_L	D	M
variable_HL	F	M
variable_HL	F	M
variable_HL	F	M
variable_HL	F	M
constant_H	F	M
variable_HL	F	M
constant_H	F	M
constant_H	F	M
constant_H	F	M
variable_HL	F	M
variable_HL	F	M
variable_LH	F	M
variable_LH	F	M
variable_LH	F	M
constant_L	F	M
constant_L	F	M
variable_LH	F	M
variable_LH	F	M
constant_L	F	M
constant_L	F	M
variable_LH	F	M
variable_LH	F	M
variable_LH	F	M
constant_L	F	M
variable_LH	F	M
constant_L	F	M
variable_LH	F	M
constant_H	C	M
constant_H	C	M
constant_H	C	M
constant_H	C	M
constant_H	C	M
variable_HL	C	M
constant_H	C	M
constant_H	C	M
variable_HL	C	M
variable_HL	C	M
variable_HL	C	M
variable_HL	C	M
variable_HL	C	M
variable_HL	C	M
variable_HL	C	M
constant_H	C	M
constant_H	C	M
variable_HL	C	M
constant_H	C	M
variable_LH	C	M
variable_LH	C	M
constant_L	C	M
variable_LH	C	M
variable_LH	C	M
constant_L	C	M
variable_LH	C	M
constant_L	C	M
constant_L	C	M
variable_LH	C	M
constant_L	C	M
constant_L	C	M
variable_LH	C	M
constant_L	C	M
variable_LH	C	M
variable_LH	C	M
variable_HL	E	M
constant_H	E	M
constant_H	E	M
constant_H	E	M
variable_HL	E	M
variable_HL	E	M
constant_H	E	M
variable_HL	E	M
constant_H	E	M
variable_HL	E	M
constant_H	E	M
constant_H	E	M
variable_LH	E	M
variable_LH	E	M
variable_LH	E	M
constant_L	E	M
constant_L	E	M
constant_L	E	M
constant_L	E	M
variable_LH	E	M
constant_L	E	M
constant_L	E	M
constant_L	E	M
variable_LH	E	M
variable_LH	E	M
variable_LH	E	M
constant_L	E	M
constant_L	E	M
variable_HL	G	M
variable_HL	G	M
variable_HL	G	M
constant_H	G	M
constant_H	G	M
variable_HL	G	M
variable_HL	G	M
constant_H	G	M
constant_H	G	M
variable_HL	G	M
constant_H	G	M
variable_HL	G	M
constant_H	G	M
variable_LH	G	M
variable_LH	G	M
constant_L	G	M
constant_L	G	M
constant_L	G	M
variable_LH	G	M
constant_L	G	M
constant_L	G	M
variable_LH	G	M
constant_L	G	M
constant_L	G	M
variable_LH	G	M
variable_HL	H	M
constant_H	H	M
constant_H	H	M
constant_H	H	M
variable_HL	H	M
variable_HL	H	M
variable_HL	H	M
constant_H	H	M
constant_H	H	M
variable_HL	H	M
constant_H	H	M
constant_H	H	M
constant_H	H	M
variable_HL	H	M
constant_H	H	M
variable_HL	H	M
variable_LH	H	M
constant_L	H	M
variable_LH	H	M
variable_LH	H	M
variable_LH	H	M
constant_L	H	M
variable_LH	H	M
constant_L	H	M
constant_L	H	M
variable_LH	H	M
variable_LH	H	M
variable_LH	H	M
constant_L	H	M
constant_L	H	M
variable_LH	H	M
constant_H	B	M
constant_H	B	M
variable_HL	B	M
variable_HL	B	M
variable_HL	B	M
constant_H	B	M
constant_H	B	M
constant_H	B	M
variable_HL	B	M
variable_HL	B	M
constant_H	B	M
constant_H	B	M
constant_H	B	M
variable_HL	B	M
constant_H	B	M
variable_HL	B	M
variable_LH	B	M
constant_L	B	M
constant_L	B	M
constant_L	B	M
variable_LH	B	M
variable_LH	B	M
variable_LH	B	M
constant_L	B	M
variable_LH	B	M
constant_L	B	M
variable_LH	B	M
variable_HL	A	M
constant_H	A	M
variable_HL	A	M
variable_HL	A	M
variable_HL	A	M
constant_H	A	M
constant_H	A	M
variable_LH	A	M
variable_LH	A	M
constant_L	A	M
variable_LH	A	M
variable_LH	A	M
constant_H	C	M
variable_HL	C	M
constant_H	C	M
constant_H	C	M
variable_HL	C	M
variable_HL	C	M
constant_H	C	M
constant_H	C	M
constant_L	C	M
constant_L	C	M
constant_L	C	M
variable_LH	C	M
variable_LH	C	M
variable_LH	C	M
variable_LH	C	M
variable_LH	C	M
constant_H	H	M
constant_H	H	M
variable_HL	H	M
constant_H	H	M
variable_HL	H	M
constant_H	H	M
variable_HL	H	M
constant_H	H	M
variable_HL	H	M
constant_L	H	M
constant_L	H	M
constant_L	H	M
variable_LH	H	M
constant_L	H	M
variable_LH	H	M
variable_LH	H	M
constant_L	H	M
constant_L	H	M
variable_HL	G	M
variable_HL	G	M
variable_HL	G	M
constant_H	G	M
variable_HL	G	M
variable_HL	G	M
constant_H	G	M
variable_HL	G	M
constant_H	G	M
constant_H	G	M
constant_H	G	M
constant_H	G	M
constant_H	G	M
constant_H	G	M
constant_H	G	M
variable_LH	G	M
constant_L	G	M
constant_L	G	M
constant_L	G	M
constant_L	G	M
constant_L	G	M
variable_LH	G	M
constant_L	G	M
variable_LH	G	M
constant_L	G	M
constant_H	D	M
variable_HL	D	M
variable_HL	D	M
constant_H	D	M
variable_HL	D	M
variable_HL	D	M
variable_HL	D	M
constant_H	D	M
constant_H	D	M
constant_H	D	M
variable_HL	D	M
constant_H	D	M
variable_HL	D	M
constant_L	D	M
variable_LH	D	M
variable_LH	D	M
variable_LH	D	M
variable_LH	D	M
variable_LH	D	M
constant_L	D	M
constant_L	D	M
variable_LH	D	M
constant_L	D	M
constant_L	D	M
constant_H	E	M
constant_H	E	M
constant_H	E	M
variable_HL	E	M
variable_HL	E	M
constant_H	E	M
constant_H	E	M
variable_HL	E	M
constant_L	E	M
constant_L	E	M
variable_LH	E	M
variable_LH	E	M
variable_LH	E	M
constant_L	E	M
variable_LH	E	M
constant_H	F	M
variable_HL	F	M
variable_HL	F	M
variable_LH	F	M
constant_L	F	M
constant_L	F	M
variable_LH	F	M
constant_L	F	M
variable_LH	F	M
constant_L	F	M
constant_L	F	M
variable_LH	F	M
variable_LH	F	M
constant_H	B	F
variable_HL	B	F
variable_HL	B	F
constant_H	B	F
variable_LH	B	F
constant_L	B	F
constant_L	B	F
constant_L	B	F
constant_L	B	F
variable_LH	B	F
constant_L	B	F
constant_L	B	F
constant_L	B	F
variable_LH	B	F
variable_LH	B	F
variable_LH	B	F
constant_L	B	F
variable_LH	B	F
constant_L	B	F
variable_HL	A	F
constant_H	A	F
variable_HL	A	F
variable_HL	A	F
constant_H	A	F
variable_HL	A	F
constant_H	A	F
variable_HL	A	F
constant_H	A	F
constant_H	A	F
variable_HL	A	F
variable_HL	A	F
constant_H	A	F
variable_HL	A	F
constant_H	A	F
variable_HL	A	F
constant_H	A	F
variable_HL	A	F
variable_HL	A	F
constant_H	A	F
variable_HL	A	F
variable_HL	A	F
constant_H	A	F
constant_H	A	F
constant_H	A	F
constant_H	A	F
variable_HL	A	F
constant_L	A	F
constant_L	A	F
variable_LH	A	F
constant_L	A	F
variable_LH	A	F
constant_L	A	F
constant_L	A	F
variable_LH	A	F
constant_L	A	F
variable_LH	A	F
constant_L	A	F
variable_LH	A	F
variable_LH	A	F
variable_LH	A	F
constant_L	A	F
variable_LH	A	F
variable_LH	A	F
constant_L	A	F
variable_LH	A	F
constant_L	A	F
variable_LH	A	F
constant_L	A	F
variable_LH	A	F
variable_LH	A	F
variable_LH	A	F
constant_L	A	F
constant_L	A	F
variable_HL	D	F
variable_HL	D	F
variable_HL	D	F
constant_H	D	F
constant_H	D	F
variable_HL	D	F
constant_H	D	F
constant_H	D	F
constant_H	D	F
constant_H	D	F
variable_HL	D	F
constant_H	D	F
variable_LH	D	F
constant_L	D	F
constant_L	D	F
constant_L	D	F
constant_L	D	F
variable_LH	D	F
constant_L	D	F
constant_L	D	F
constant_L	D	F
variable_LH	D	F
variable_LH	D	F
variable_LH	D	F
constant_L	D	F
variable_LH	D	F
constant_L	D	F
variable_LH	D	F
variable_LH	D	F
variable_HL	F	F
variable_HL	F	F
variable_HL	F	F
constant_H	F	F
constant_H	F	F
constant_H	F	F
constant_H	F	F
constant_H	F	F
variable_HL	F	F
variable_HL	F	F
constant_H	F	F
variable_HL	F	F
constant_H	F	F
constant_H	F	F
constant_H	F	F
constant_H	F	F
constant_H	F	F
constant_H	F	F
constant_L	F	F
constant_L	F	F
variable_LH	F	F
constant_L	F	F
constant_L	F	F
variable_LH	F	F
constant_L	F	F
variable_LH	F	F
constant_L	F	F
constant_L	F	F
variable_LH	F	F
variable_LH	F	F
constant_L	F	F
constant_L	F	F
constant_L	F	F
constant_L	F	F
variable_LH	F	F
constant_L	F	F
constant_H	C	F
constant_H	C	F
constant_H	C	F
constant_H	C	F
constant_H	C	F
variable_HL	C	F
constant_H	C	F
variable_HL	C	F
variable_HL	C	F
constant_H	C	F
constant_H	C	F
constant_H	C	F
variable_HL	C	F
variable_HL	C	F
variable_HL	C	F
variable_HL	C	F
constant_L	C	F
variable_LH	C	F
variable_LH	C	F
constant_L	C	F
constant_L	C	F
constant_L	C	F
variable_LH	C	F
constant_L	C	F
constant_L	C	F
variable_LH	C	F
variable_LH	C	F
constant_L	C	F
constant_L	C	F
variable_LH	C	F
variable_LH	C	F
constant_L	C	F
constant_L	C	F
variable_LH	C	F
variable_LH	C	F
constant_H	E	F
variable_HL	E	F
variable_HL	E	F
variable_HL	E	F
variable_HL	E	F
variable_HL	E	F
variable_HL	E	F
constant_H	E	F
constant_H	E	F
constant_H	E	F
variable_HL	E	F
constant_H	E	F
variable_HL	E	F
constant_H	E	F
constant_H	E	F
constant_L	E	F
variable_LH	E	F
variable_LH	E	F
variable_LH	E	F
constant_L	E	F
variable_LH	E	F
constant_L	E	F
constant_L	E	F
constant_L	E	F
variable_LH	E	F
constant_L	E	F
constant_L	E	F
constant_L	E	F
constant_L	E	F
constant_L	E	F
variable_LH	E	F
constant_L	E	F
constant_H	G	F
constant_H	G	F
constant_H	G	F
constant_H	G	F
variable_HL	G	F
constant_H	G	F
variable_HL	G	F
constant_H	G	F
constant_H	G	F
variable_HL	G	F
variable_HL	G	F
constant_H	G	F
constant_H	G	F
variable_HL	G	F
variable_HL	G	F
constant_H	G	F
variable_HL	G	F
constant_L	G	F
variable_LH	G	F
variable_LH	G	F
constant_L	G	F
constant_L	G	F
constant_L	G	F
variable_LH	G	F
variable_LH	G	F
constant_L	G	F
constant_L	G	F
variable_LH	G	F
variable_LH	G	F
variable_LH	G	F
variable_LH	G	F
variable_LH	G	F
variable_LH	G	F
variable_LH	G	F
variable_LH	G	F
variable_HL	H	F
variable_HL	H	F
constant_H	H	F
constant_H	H	F
constant_H	H	F
constant_H	H	F
constant_H	H	F
variable_HL	H	F
constant_H	H	F
constant_H	H	F
constant_H	H	F
constant_H	H	F
variable_HL	H	F
variable_HL	H	F
variable_HL	H	F
variable_HL	H	F
variable_HL	H	F
variable_HL	H	F
variable_HL	H	F
variable_HL	H	F
variable_LH	H	F
variable_LH	H	F
constant_L	H	F
variable_LH	H	F
variable_LH	H	F
constant_L	H	F
constant_L	H	F
constant_L	H	F
variable_LH	H	F
constant_L	H	F
variable_LH	H	F
constant_L	H	F
variable_LH	H	F
constant_H	H	F
constant_H	B	F
variable_HL	B	F
variable_HL	B	F
constant_H	B	F
variable_HL	B	F
variable_HL	B	F
constant_H	B	F
variable_HL	B	F
variable_HL	B	F
constant_H	B	F
variable_HL	B	F
constant_H	B	F
constant_H	B	F
variable_HL	B	F
variable_HL	B	F
constant_H	B	F
constant_H	B	F
variable_LH	B	F
constant_L	B	F
variable_LH	B	F
variable_LH	B	F
variable_LH	B	F
variable_LH	B	F
variable_LH	B	F
variable_LH	B	F
constant_L	B	F
variable_LH	B	F
variable_LH	B	F
constant_L	B	F
variable_LH	B	F
constant_L	B	F
constant_L	B	F
constant_H	A	F
variable_HL	A	F
constant_H	A	F
variable_HL	A	F
constant_H	A	F
variable_HL	A	F
constant_H	A	F
constant_H	A	F
variable_HL	A	F
variable_HL	A	F
constant_H	A	F
constant_H	A	F
constant_H	A	F
constant_H	A	F
variable_HL	A	F
constant_H	A	F
constant_H	A	F
variable_HL	A	F
constant_H	A	F
variable_HL	A	F
variable_HL	A	F
variable_HL	A	F
variable_HL	A	F
variable_HL	A	F
variable_HL	A	F
constant_H	A	F
variable_LH	A	F
constant_L	A	F
constant_L	A	F
constant_L	A	F
constant_L	A	F
constant_L	A	F
variable_LH	A	F
constant_L	A	F
constant_L	A	F
constant_L	A	F
constant_L	A	F
variable_LH	A	F
constant_L	A	F
constant_L	A	F
variable_LH	A	F
variable_LH	A	F
constant_L	A	F
variable_LH	A	F
variable_LH	A	F
constant_L	A	F
constant_L	A	F
variable_LH	A	F
variable_HL	C	F
variable_HL	C	F
constant_H	C	F
variable_HL	C	F
constant_H	C	F
variable_HL	C	F
variable_HL	C	F
constant_H	C	F
constant_H	C	F
variable_HL	C	F
constant_H	C	F
constant_H	C	F
variable_HL	C	F
variable_HL	C	F
constant_H	C	F
variable_HL	C	F
constant_H	C	F
variable_HL	C	F
variable_HL	C	F
constant_H	C	F
constant_H	C	F
variable_HL	C	F
variable_LH	C	F
constant_L	C	F
constant_L	C	F
variable_LH	C	F
constant_L	C	F
constant_L	C	F
variable_LH	C	F
variable_LH	C	F
variable_LH	C	F
constant_L	C	F
constant_L	C	F
variable_LH	C	F
constant_L	C	F
constant_L	C	F
constant_L	C	F
variable_LH	C	F
constant_H	H	F
variable_HL	H	F
variable_HL	H	F
variable_HL	H	F
variable_HL	H	F
variable_HL	H	F
variable_HL	H	F
constant_H	H	F
constant_H	H	F
constant_H	H	F
variable_HL	H	F
variable_HL	H	F
constant_H	H	F
variable_HL	H	F
constant_H	H	F
variable_HL	H	F
constant_H	H	F
constant_H	H	F
constant_H	H	F
constant_H	H	F
variable_HL	H	F
constant_H	H	F
variable_HL	H	F
constant_H	H	F
variable_HL	H	F
variable_LH	H	F
constant_L	H	F
variable_LH	H	F
variable_LH	H	F
variable_LH	H	F
constant_L	H	F
constant_L	H	F
constant_L	H	F
variable_LH	H	F
variable_LH	H	F
variable_LH	H	F
variable_LH	H	F
constant_H	G	F
variable_HL	G	F
variable_HL	G	F
variable_HL	G	F
constant_H	G	F
constant_H	G	F
constant_H	G	F
variable_HL	G	F
constant_H	G	F
variable_HL	G	F
variable_HL	G	F
constant_H	G	F
constant_H	G	F
variable_HL	G	F
constant_H	G	F
constant_H	G	F
variable_LH	G	F
variable_LH	G	F
variable_LH	G	F
variable_LH	G	F
variable_LH	G	F
constant_L	G	F
variable_LH	G	F
constant_L	G	F
variable_LH	G	F
variable_LH	G	F
variable_LH	G	F
constant_L	G	F
constant_L	G	F
variable_LH	G	F
variable_LH	G	F
variable_LH	G	F
constant_H	D	F
variable_HL	D	F
variable_HL	D	F
constant_H	D	F
variable_HL	D	F
variable_HL	D	F
constant_H	D	F
constant_H	D	F
variable_HL	D	F
constant_H	D	F
variable_HL	D	F
variable_HL	D	F
variable_HL	D	F
constant_H	D	F
variable_HL	D	F
constant_H	D	F
variable_HL	D	F
variable_HL	D	F
constant_H	D	F
constant_H	D	F
constant_H	D	F
constant_H	D	F
variable_HL	D	F
constant_H	D	F
variable_LH	D	F
variable_LH	D	F
variable_LH	D	F
variable_LH	D	F
constant_L	D	F
variable_LH	D	F
constant_L	D	F
variable_LH	D	F
constant_L	D	F
constant_L	D	F
variable_LH	D	F
constant_L	D	F
variable_LH	D	F
constant_L	E	F
constant_H	E	F
constant_H	E	F
constant_H	E	F
constant_H	E	F
variable_HL	E	F
constant_H	E	F
variable_HL	E	F
variable_HL	E	F
variable_HL	E	F
constant_H	E	F
constant_H	E	F
constant_H	E	F
constant_H	E	F
variable_HL	E	F
constant_H	E	F
constant_H	E	F
constant_H	E	F
variable_HL	E	F
constant_H	E	F
variable_LH	E	F
variable_LH	E	F
constant_L	E	F
variable_LH	E	F
variable_LH	E	F
constant_L	E	F
constant_L	E	F
constant_L	E	F
variable_LH	E	F
variable_LH	E	F
variable_LH	E	F
variable_LH	E	F
variable_LH	E	F
variable_LH	E	F
constant_H	F	F
constant_H	F	F
constant_H	F	F
constant_H	F	F
constant_H	F	F
variable_HL	F	F
constant_H	F	F
variable_HL	F	F
variable_HL	F	F
constant_H	F	F
variable_HL	F	F
constant_H	F	F
constant_H	F	F
variable_HL	F	F
variable_HL	F	F
variable_HL	F	F
variable_HL	F	F
constant_L	F	F
constant_L	F	F
constant_L	F	F
variable_LH	F	F
constant_L	F	F
variable_LH	F	F
variable_LH	F	F
constant_L	F	F
variable_LH	F	F
variable_LH	F	F
