# Supplementary material for: Fitness implications of sex-specific catch-up growth in Nephila senegalensis, a spider with extreme reversed SSD
Source: PeerJ. 2017 Nov 15;5:e4050. doi: 10.7717/peerj.4050 (PMC5694211; doi:10.7717/peerj.4050)
Supplement: Data S1 [file peerj-05-4050-s001.zip › Supplemental Information - Raw Data/S1EarlyMortalityData.txt]

EarlyTreat	EarlyDeath	Sex
high	n	M
high	n	M
high	n	M
high	n	no
high	n	M
high	n	M
high	n	no
high	n	F
high	n	M
high	y	no
high	n	F
high	n	M
high	n	no
high	n	no
high	n	F
high	n	F
high	n	M
high	n	F
high	n	M
high	y	no
high	n	F
high	n	no
high	n	no
high	n	M
high	y	no
high	n	M
high	n	M
high	n	F
high	y	no
high	n	M
high	n	no
high	n	M
high	n	M
high	n	M
high	n	M
high	n	F
high	n	F
high	y	no
high	n	no
low	n	M
low	n	F
low	n	M
low	n	F
low	n	M
low	n	M
low	n	M
low	n	M
low	n	M
low	n	M
low	n	M
low	n	F
low	n	M
low	n	M
low	n	F
low	n	F
low	n	M
low	n	M
low	n	F
low	n	F
low	n	no
low	n	no
low	n	F
low	n	M
low	n	F
low	n	M
low	n	F
low	n	F
low	n	M
low	n	F
low	n	F
low	n	M
low	n	M
low	n	F
low	n	no
low	n	F
low	n	F
low	n	F
low	n	F
low	n	F
high	n	M
high	n	M
high	n	F
high	n	M
high	n	F
high	n	F
high	n	no
high	n	F
high	n	F
high	y	no
high	n	F
high	n	F
high	y	no
high	n	F
high	n	F
high	y	no
high	y	no
high	n	F
high	n	F
high	n	F
high	n	F
high	n	F
high	n	F
high	n	F
high	n	F
high	n	F
high	n	F
high	n	F
high	n	F
high	y	no
high	n	F
high	n	F
high	n	F
high	n	F
high	n	M
high	n	F
high	n	F
high	n	F
high	n	F
high	n	F
low	n	F
low	n	no
low	n	F
low	n	F
low	n	F
low	y	no
low	n	F
low	y	no
low	n	F
low	n	F
low	n	F
low	n	F
low	n	F
low	n	F
low	y	no
low	n	no
low	n	no
low	n	F
low	n	F
low	n	F
low	n	F
low	n	F
low	n	F
low	n	F
low	n	no
low	y	no
low	n	no
low	n	F
low	n	F
low	n	F
low	n	F
low	n	F
low	n	F
low	n	F
low	n	F
low	n	F
low	n	F
low	y	no
high	y	no
high	n	F
high	n	F
high	y	no
high	n	M
high	n	M
high	n	F
high	n	M
high	y	no
high	n	F
high	n	M
high	n	F
high	n	no
high	n	F
high	n	F
high	n	F
high	n	no
high	y	no
high	n	F
high	n	M
high	y	no
high	n	F
high	n	F
high	n	F
high	n	F
high	n	M
high	n	F
high	n	M
high	n	F
high	n	F
high	n	F
high	n	no
high	n	no
high	n	M
high	n	M
high	n	M
high	n	F
high	n	M
high	n	M
high	n	F
low	n	M
low	n	M
low	n	M
low	n	M
low	n	F
low	n	F
low	n	no
low	n	M
low	n	F
low	n	F
low	n	M
low	n	F
low	n	M
low	y	no
low	n	M
low	n	M
low	n	M
low	n	F
low	n	M
low	n	F
low	n	no
low	n	F
low	n	F
low	n	F
low	n	M
low	n	F
low	n	F
low	n	no
low	n	M
low	n	F
low	y	no
low	n	F
low	n	F
low	n	F
low	n	F
low	n	M
low	n	F
low	n	M
low	n	M
low	n	F
high	n	no
high	n	no
high	n	M
high	y	no
high	y	no
high	y	no
high	n	F
high	n	F
high	n	M
high	y	no
high	n	F
high	n	M
high	n	M
high	n	F
high	n	F
high	n	no
high	n	M
high	n	F
high	n	M
high	n	M
high	n	F
high	n	M
high	n	F
high	n	F
high	n	F
high	n	F
high	n	F
high	n	M
high	n	F
high	n	F
high	n	F
high	n	F
high	n	M
high	n	M
high	n	F
high	n	no
high	y	no
high	y	no
high	n	F
high	n	F
low	n	F
low	n	M
low	n	M
low	n	F
low	n	F
low	n	M
low	n	F
low	n	F
low	n	M
low	n	F
low	n	F
low	n	F
low	n	M
low	n	F
low	n	M
low	n	F
low	n	F
low	n	F
low	n	F
low	n	no
low	n	F
low	n	F
low	n	M
low	n	F
low	n	F
low	n	M
low	n	F
low	n	F
low	n	M
low	n	F
low	n	M
low	n	no
low	n	M
low	n	M
low	n	M
low	n	M
low	n	M
low	n	M
high	n	F
high	n	F
high	n	M
high	n	F
high	n	no
high	n	M
high	n	no
high	n	F
high	n	no
high	n	M
high	n	M
high	n	F
high	n	F
high	n	F
high	n	M
high	n	M
high	n	F
high	n	F
high	n	M
high	n	M
high	y	no
high	n	M
high	n	M
high	n	F
high	n	M
high	n	M
high	n	F
high	n	F
high	n	F
high	n	M
high	n	M
high	n	M
high	n	F
high	n	F
high	n	F
high	n	M
high	n	M
high	n	F
high	n	M
high	n	M
low	n	M
low	n	M
low	n	F
low	n	M
low	n	F
low	n	F
low	n	M
low	n	F
low	y	no
low	n	M
low	n	M
low	n	F
low	n	M
low	n	F
low	n	M
low	n	F
low	n	F
low	n	F
low	n	F
low	n	F
low	y	no
low	n	M
low	n	F
low	n	F
low	n	M
low	n	M
low	n	F
low	n	F
low	n	F
low	n	M
low	n	F
low	n	M
low	n	F
low	n	M
low	n	M
low	y	no
low	n	M
low	n	F
low	y	no
low	n	F
high	n	M
high	n	M
high	n	F
high	n	M
high	n	no
high	n	M
high	n	F
high	n	F
high	n	F
high	n	F
high	n	M
high	n	M
high	n	F
high	n	M
high	n	F
high	n	F
high	n	F
high	y	no
high	y	no
high	n	M
high	n	F
high	n	F
high	n	F
high	n	M
high	n	F
high	n	F
high	n	F
high	n	M
high	n	F
high	n	F
high	n	M
high	n	M
high	n	F
high	n	F
high	n	F
high	n	F
high	n	F
low	n	F
low	n	M
low	n	F
low	n	F
low	n	F
low	n	M
low	n	F
low	n	F
low	n	F
low	n	F
low	n	M
low	n	F
low	n	F
low	n	F
low	n	M
low	n	M
low	y	no
low	n	M
low	n	F
low	n	M
low	n	F
low	n	F
low	n	M
low	n	M
low	n	F
low	n	F
low	n	M
low	n	F
low	n	M
low	n	M
low	n	M
low	n	M
low	n	M
low	n	F
low	n	F
low	n	F
low	n	F
low	n	M
high	n	M
high	n	M
high	n	F
high	n	F
high	n	F
high	n	F
high	n	M
high	n	F
high	n	M
high	n	F
high	y	no
high	n	F
high	n	F
high	n	M
high	n	F
high	n	F
high	n	M
high	n	M
high	y	no
high	n	F
high	y	no
high	n	F
high	n	M
high	n	M
high	n	F
high	n	F
high	n	F
high	n	M
high	n	F
high	n	no
high	n	F
high	n	F
high	n	F
high	n	M
high	n	M
high	n	F
high	n	M
high	n	M
low	n	F
low	n	M
low	n	M
low	n	M
low	n	F
low	n	M
low	n	F
low	n	F
low	n	F
low	n	no
low	n	F
low	n	F
low	y	no
low	n	F
low	n	F
low	n	M
low	y	no
low	n	M
low	n	no
low	n	F
low	n	F
low	n	F
low	n	M
low	n	F
low	n	F
low	n	no
low	n	M
low	n	M
low	n	M
low	n	F
low	n	F
low	n	M
low	n	F
low	n	F
low	n	F
low	n	F
low	n	M
low	n	F
low	n	F
low	n	F
high	n	F
high	n	M
high	n	F
high	n	M
high	n	M
high	n	F
high	n	F
high	n	F
high	n	M
high	n	F
high	n	F
high	n	M
high	n	F
high	n	F
high	n	no
high	n	M
high	n	F
high	n	M
high	n	F
high	n	M
high	n	F
high	n	F
high	n	F
high	n	M
high	y	no
high	n	F
high	n	F
high	n	F
high	n	M
high	n	F
high	n	M
high	n	F
high	n	M
high	n	M
high	n	M
high	n	M
high	n	F
high	n	M
high	n	F
low	n	F
low	n	F
low	n	M
low	n	F
low	n	M
low	n	F
low	n	M
low	n	F
low	n	M
low	n	F
low	n	M
low	y	no
low	n	F
low	n	F
low	n	M
low	n	F
low	n	F
low	n	F
low	n	M
low	n	M
low	n	F
low	y	no
low	n	F
low	n	M
low	n	F
low	n	M
low	n	F
low	y	no
low	n	M
low	n	M
low	n	M
low	n	M
low	n	F
low	n	no
low	n	M
low	n	F
low	n	F
low	n	F
low	n	no
low	n	F
high	n	M
high	n	M
high	n	F
high	y	no
high	n	M
high	n	F
high	n	M
high	n	M
high	n	F
high	n	M
high	n	F
high	n	F
high	n	F
high	n	F
high	n	F
high	n	M
high	n	F
high	n	F
high	n	F
high	n	M
high	n	M
high	n	M
high	n	F
high	n	F
high	n	M
high	n	F
high	n	F
high	n	F
high	n	M
high	n	M
high	n	F
high	n	M
high	y	no
high	n	F
high	n	F
high	n	M
high	n	M
high	n	F
high	y	no
high	n	F
low	n	M
low	n	no
low	n	M
low	n	no
low	n	no
low	n	F
low	n	F
low	y	no
low	n	M
low	n	F
low	n	M
low	n	M
low	n	F
low	n	M
low	n	F
low	n	F
low	n	F
low	n	no
low	n	no
low	n	F
low	n	M
low	n	F
low	n	M
low	n	M
low	n	F
low	n	F
low	n	F
low	n	M
low	n	F
low	n	F
low	n	F
low	y	no
low	n	no
low	n	M
low	y	no
low	n	F
low	n	F
low	n	M
low	n	F
low	n	F
high	n	F
high	n	F
high	n	F
high	n	F
high	n	F
high	n	F
high	n	F
high	n	F
high	n	F
high	n	F
high	n	F
high	n	M
high	n	F
high	n	F
high	n	M
high	n	F
high	n	F
high	n	F
high	n	F
high	y	no
high	n	M
high	n	F
high	y	no
high	n	F
high	n	M
high	n	F
high	n	M
high	n	F
high	n	F
high	n	F
high	n	M
high	n	F
high	n	F
high	n	M
high	n	F
high	n	F
high	n	F
high	y	no
low	n	F
low	n	F
low	n	F
low	n	F
low	n	F
low	n	M
low	n	F
low	n	no
low	n	F
low	y	no
low	n	F
low	n	F
low	n	F
low	n	F
low	n	F
low	n	F
low	n	M
low	n	no
low	y	no
low	y	no
low	y	no
low	n	F
low	n	F
low	n	M
low	n	F
low	n	F
low	n	F
low	n	M
low	n	M
low	n	F
low	n	F
low	n	F
low	n	no
low	n	F
low	n	F
low	y	no
low	n	F
low	n	F
low	y	no
high	n	M
high	y	no
high	y	no
high	n	F
high	y	no
high	n	F
high	n	F
high	n	F
high	n	F
high	n	F
high	n	F
high	n	F
high	y	no
high	n	F
high	n	M
high	n	M
high	n	M
high	n	M
high	n	F
high	y	no
high	n	F
high	n	M
high	y	no
high	n	F
high	n	F
high	y	no
high	n	F
high	n	F
high	n	F
high	n	F
high	n	F
high	n	M
high	n	F
high	n	F
high	n	M
high	n	F
high	n	F
high	n	F
low	n	M
low	n	F
low	n	no
low	y	no
low	n	F
low	n	F
low	n	no
low	n	F
low	n	no
low	y	no
low	n	M
low	n	no
low	n	no
low	n	F
low	y	no
low	n	F
low	n	F
low	y	no
low	n	F
low	n	F
low	n	F
low	n	M
low	n	M
low	n	M
low	n	F
low	n	F
low	n	F
low	n	F
low	y	no
low	y	no
low	n	no
low	n	F
low	n	M
low	n	no
low	y	no
low	n	F
low	n	M
low	n	M
low	y	no
low	n	F
high	n	F
high	n	M
high	n	F
high	n	F
high	n	M
high	n	F
high	n	F
high	y	no
high	n	F
high	n	F
high	n	F
high	n	F
high	n	F
high	n	M
high	y	no
high	n	F
high	n	no
high	n	F
high	y	no
high	n	F
high	n	F
high	n	F
high	n	M
high	n	F
high	n	F
high	n	M
high	n	M
high	n	F
high	n	F
high	n	F
high	n	F
high	n	F
high	y	no
high	n	F
high	n	M
high	n	F
high	n	F
high	n	M
high	n	F
high	n	M
low	n	no
low	n	M
low	y	no
low	n	M
low	y	no
low	y	no
low	y	no
low	n	F
low	n	F
low	n	M
low	n	F
low	n	M
low	y	no
low	n	F
low	n	F
low	n	M
low	y	no
low	n	M
low	n	F
low	n	M
low	n	F
low	n	F
low	y	no
low	n	M
low	y	no
low	n	F
low	y	no
low	y	no
low	n	F
low	y	no
low	n	F
low	y	no
low	n	F
low	y	no
low	n	no
low	n	M
low	y	no
low	n	F
low	n	F
high	n	M
high	n	F
high	n	F
high	n	M
high	n	F
high	n	M
high	n	M
high	n	F
high	n	F
high	n	F
high	n	M
high	n	F
high	n	F
high	n	F
high	n	F
high	n	F
high	n	F
high	n	F
high	n	M
high	n	F
high	n	F
high	n	M
high	n	M
high	y	no
high	n	M
high	n	F
high	n	F
high	n	F
high	y	no
high	n	M
high	n	F
high	n	M
high	n	F
high	n	M
high	n	F
high	n	F
high	n	F
high	n	M
high	n	M
high	n	M
low	n	F
low	n	F
low	n	F
low	y	no
low	n	M
low	n	F
low	n	M
low	n	F
low	y	no
low	n	M
low	n	no
low	n	no
low	n	M
low	n	F
low	n	F
low	n	no
low	n	F
low	n	F
low	n	F
low	n	M
low	n	M
low	n	F
low	n	no
low	n	F
low	n	F
low	n	M
low	y	no
low	n	F
low	n	F
low	n	F
low	n	M
low	n	F
low	n	F
low	n	no
low	n	F
low	n	M
low	n	F
low	n	F
low	y	M
high	n	M
high	n	F
high	n	F
high	n	F
high	n	F
high	n	F
high	n	M
high	n	M
high	n	M
high	n	F
high	n	F
high	n	F
high	n	F
high	n	F
high	y	no
high	n	F
high	n	M
high	n	F
high	n	F
high	n	F
high	n	F
high	n	M
high	n	F
high	n	M
high	n	F
high	n	M
high	n	F
high	n	F
high	n	M
high	n	F
high	n	F
high	n	M
high	n	M
high	n	F
high	n	F
high	n	M
high	n	F
high	n	F
high	n	M
high	n	F
low	n	F
low	y	no
low	n	M
low	n	no
low	n	no
low	n	no
low	n	M
low	n	M
low	n	M
low	n	F
low	n	M
low	n	F
low	n	F
low	y	no
low	n	M
low	n	no
low	n	no
low	n	F
low	y	no
low	n	no
low	n	M
low	n	F
low	y	no
low	n	no
low	n	M
low	y	no
low	n	M
low	n	F
low	n	M
low	n	no
low	n	F
low	n	F
low	n	F
low	n	F
low	y	no
low	n	F
low	n	F
low	n	F
low	n	F
low	n	M
low	n	F
high	y	no
high	n	M
high	n	F
high	n	F
high	n	F
high	n	M
high	n	no
high	n	F
high	y	no
high	n	no
high	n	F
high	n	F
high	n	F
high	n	F
high	n	F
high	n	F
high	n	M
high	n	F
high	n	F
high	n	M
high	n	M
high	n	F
high	n	F
high	n	F
high	n	F
high	n	M
high	n	F
high	n	F
high	n	F
high	n	M
high	n	F
high	n	F
high	n	F
high	n	M
high	n	F
high	n	F
high	n	F
high	n	F
high	n	F
low	n	no
low	n	F
low	n	F
low	y	no
low	n	M
low	n	F
low	n	M
low	n	F
low	n	F
low	n	M
low	n	no
low	n	F
low	n	F
low	y	no
low	n	F
low	n	F
low	n	M
low	n	M
low	n	F
low	n	no
low	n	F
low	n	F
low	n	M
low	y	no
low	y	no
low	n	F
low	n	F
low	n	no
low	n	F
low	y	no
low	y	no
low	n	F
low	n	F
low	y	no
low	y	F
low	n	M
low	n	no
low	n	F
low	n	F
high	n	F
high	n	M
high	n	F
high	n	no
high	y	no
high	y	no
high	n	F
high	y	no
high	n	M
high	y	no
high	n	F
high	n	no
high	n	M
high	n	F
high	n	F
high	n	no
high	n	F
high	y	no
high	n	F
high	n	no
high	y	no
high	n	F
high	n	F
high	n	F
high	n	F
high	n	no
high	n	F
high	n	F
high	n	F
high	y	no
high	n	F
high	n	no
high	n	no
high	n	F
high	n	F
high	n	F
high	y	no
high	y	no
low	y	no
low	n	F
low	n	M
low	n	F
low	y	no
low	y	no
low	n	F
low	n	no
low	n	F
low	n	M
low	n	F
low	n	F
low	n	no
low	n	F
low	n	M
low	y	no
low	n	F
low	n	F
low	n	M
low	n	F
low	n	F
low	n	F
low	n	F
low	n	M
low	n	M
low	n	no
low	n	M
low	n	no
low	n	M
low	y	no
low	n	no
low	n	F
low	n	no
low	y	no
low	n	M
low	n	M
low	y	no
low	y	no
low	n	no
