# Supplementary material for: Fitness implications of sex-specific catch-up growth in Nephila senegalensis, a spider with extreme reversed SSD
Source: PeerJ. 2017 Nov 15;5:e4050. doi: 10.7717/peerj.4050 (PMC5694211; doi:10.7717/peerj.4050)
Supplement: Data S1 [file peerj-05-4050-s001.zip › Supplemental Information - Raw Data/S2MaleEarlyWeightData.txt]

Treatment	Early weight	Early treatment
variable_HL	0.01851	H
constant_H	0.01061	H
constant_H	0.01491	H
variable_HL	0.00679	H
constant_H	0.00645	H
constant_H	0.00339	H
variable_HL	0.0165	H
variable_HL	0.00949	H
constant_H	0.01284	H
constant_H	0.01219	H
constant_H	0.00736	H
constant_H	0.01293	H
constant_H	0.0079	H
variable_HL	0.00787	H
variable_HL	0.0136	H
constant_H	0.0205	H
variable_HL	0.0064	H
variable_LH	0.00281	L
constant_L	0.00271	L
constant_L	0.00211	L
variable_LH	0.00287	L
constant_L	0.00304	L
constant_L	0.00278	L
constant_L	0.00238	L
variable_LH	0.00226	L
variable_LH	0.00162	L
constant_L	0.00534	L
variable_LH	0.00243	L
constant_L	0.0032	L
variable_LH	0.00276	L
constant_L	0.00374	L
variable_LH	0.0015	L
constant_L	0.00649	L
variable_LH	0.0042	L
variable_LH	0.00327	L
variable_HL	0.01369	H
constant_H	0.006	H
constant_H	0.02352	H
variable_HL	0.01824	H
constant_H	0.01554	H
variable_HL	0.00976	H
variable_HL	0.00987	H
variable_HL	0.01143	H
constant_H	0.01042	H
variable_HL	0.01961	H
constant_H	0.01892	H
variable_HL	0.01201	H
variable_HL	0.00809	H
constant_H	0.00777	H
constant_H	0.00813	H
constant_H	0.01752	H
constant_L	0.00237	L
constant_L	0.00382	L
variable_LH	0.00288	L
variable_LH	0.00817	L
variable_LH	0.00403	L
variable_LH	0.00214	L
variable_LH	0.00531	L
constant_L	0.00302	L
variable_LH	0.00351	L
constant_L	0.00171	L
constant_L	0.00414	L
constant_L	0.00284	L
constant_L	0.00471	L
variable_LH	0.0052	L
variable_LH	0.00315	L
constant_L	0.00229	L
variable_HL	0.00503	H
variable_HL	0.00532	H
variable_HL	0.01023	H
variable_HL	0.00899	H
constant_H	0.00348	H
variable_HL	0.00996	H
constant_H	0.00608	H
constant_H	0.01042	H
constant_H	0.00765	H
variable_HL	0.00763	H
variable_HL	0.01449	H
variable_LH	0.0029	L
variable_LH	0.00185	L
variable_LH	0.00175	L
constant_L	0.00154	L
constant_L	0.0076	L
variable_LH	0.00134	L
variable_LH	0.00525	L
constant_L	0.00168	L
constant_L	0.00304	L
variable_LH	0.00318	L
variable_LH	0.00818	L
variable_LH	0.00403	L
constant_L	0.00368	L
variable_LH	0.00474	L
constant_L	0.00149	L
variable_LH	0.00366	L
constant_H	0.00682	H
constant_H	0.00254	H
constant_H	0.0065	H
constant_H	0.00989	H
constant_H	0.00959	H
variable_HL	0.00685	H
constant_H	0.00809	H
constant_H	0.00338	H
variable_HL	0.00884	H
variable_HL	0.01058	H
variable_HL	0.0057	H
variable_HL	0.00833	H
variable_HL	0.00453	H
variable_HL	0.00926	H
variable_HL	0.00632	H
constant_H	0.00593	H
constant_H	0.00837	H
variable_HL	0.01135	H
constant_H	0.00471	H
variable_LH	0.0028	L
variable_LH	0.00179	L
constant_L	0.00186	L
variable_LH	0.00312	L
variable_LH	0.00233	L
constant_L	0.00355	L
variable_LH	0.00129	L
constant_L	0.0023	L
constant_L	0.00209	L
variable_LH	0.00294	L
constant_L	0.00283	L
constant_L	0.00112	L
variable_LH	0.00106	L
constant_L	0.00263	L
variable_LH	0.00285	L
variable_LH	0.00288	L
variable_HL	0.00718	H
constant_H	0.00105	H
constant_H	0.00699	H
constant_H	0.00802	H
variable_HL	0.00822	H
variable_HL	0.00744	H
constant_H	0.00577	H
variable_HL	0.00537	H
constant_H	0.00959	H
variable_HL	0.00586	H
constant_H	0.00486	H
constant_H	0.00833	H
variable_LH	0.00046	L
variable_LH	0.00466	L
variable_LH	0.00181	L
constant_L	0.00368	L
constant_L	0.00087	L
constant_L	0.00183	L
constant_L	0.00144	L
variable_LH	0.00206	L
constant_L	0.002	L
constant_L	0.0017	L
constant_L	0.00374	L
variable_LH	0.00122	L
variable_LH	0.00283	L
variable_LH	0.00319	L
constant_L	0.00334	L
constant_L	0.00188	L
variable_HL	0.0062	H
constant_H	0.00331	H
variable_HL	0.00988	H
variable_HL	0.00334	H
constant_H	0.0083	H
constant_H	0.01012	H
variable_HL	0.01372	H
variable_HL	0.00387	H
constant_H	0.00803	H
constant_H	0.00598	H
variable_HL	0.00766	H
constant_H	0.00645	H
variable_HL	0.00546	H
constant_H	0.00379	H
variable_LH	0.00235	L
variable_LH	0.00076	L
constant_L	0.00359	L
constant_L	0.00236	L
constant_L	0.00094	L
variable_LH	0.00162	L
constant_L	0.00172	L
constant_L	0.00278	L
variable_LH	0.00154	L
constant_L	0.00193	L
constant_L	0.00234	L
variable_LH	0.0025	L
variable_HL	0.01577	H
constant_H	0.02839	H
constant_H	0.01075	H
constant_H	0.01851	H
variable_HL	0.0026	H
variable_HL	0.01104	H
variable_HL	0.00721	H
constant_H	0.02018	H
constant_H	0.00228	H
variable_HL	0.00818	H
constant_H	0.01423	H
constant_H	0.0091	H
constant_H	0.01589	H
variable_HL	0.00577	H
constant_H	0.01277	H
variable_HL	0.01639	H
variable_LH	0.0022	L
constant_L	0.00136	L
variable_LH	0.00263	L
variable_LH	0.00141	L
variable_LH	0.0018	L
constant_L	0.00115	L
variable_LH	0.00129	L
constant_L	0.00205	L
constant_L	0.00189	L
variable_LH	0.00144	L
variable_LH	0.00074	L
variable_LH	0.00104	L
constant_L	0.00108	L
constant_L	0.00107	L
variable_LH	0.00155	L
constant_H	0.0163	H
constant_H	0.01699	H
variable_HL	0.02059	H
variable_HL	0.01476	H
variable_HL	0.02693	H
constant_H	0.01134	H
constant_H	0.00724	H
constant_H	0.03482	H
variable_HL	0.00578	H
variable_HL	0.00755	H
constant_H	0.02455	H
constant_H	0.02315	H
constant_H	0.00335	H
variable_HL	0.01664	H
constant_H	0.02764	H
variable_HL	0.01081	H
variable_LH	0.00312	L
constant_L	0.0013	L
constant_L	0.0016	L
constant_L	0.00342	L
variable_LH	0.00701	L
variable_LH	0.00119	L
variable_LH	0.00712	L
constant_L	0.0014	L
variable_LH	0.00159	L
variable_LH	0.00256	L
constant_L	0.00245	L
variable_LH	0.0024	L
variable_HL	0.00693	H
constant_H	0.00939	H
variable_HL	0.0125	H
variable_HL	0.01806	H
variable_HL	0.00766	H
constant_H	0.00121	H
constant_H	0.01775	H
variable_LH	0.00284	L
variable_LH	0.00257	L
constant_L	0.00136	L
variable_LH	0.00222	L
variable_LH	0.00136	L
constant_H	0.00897	H
variable_HL	0.0109	H
constant_H	0.01224	H
constant_H	0.01062	H
variable_HL	0.01304	H
variable_HL	0.00889	H
constant_H	0.00634	H
constant_H	0.01351	H
constant_L	0.00481	L
constant_L	0.00199	L
constant_L	0.00486	L
variable_LH	0.0047	L
variable_LH	0.0046	L
variable_LH	0.00714	L
variable_LH	0.00323	L
variable_LH	0.00253	L
constant_H	0.01674	H
constant_H	0.00727	H
variable_HL	0.00138	H
constant_H	0.01237	H
variable_HL	0.009	H
constant_H	0.00178	H
variable_HL	0.00718	H
constant_H	0.01417	H
variable_HL	0.01022	H
constant_L	0.0014	L
constant_L	0.00426	L
constant_L	0.00124	L
variable_LH	0.00119	L
constant_L	0.00187	L
variable_LH	0.00518	L
variable_LH	0.00087	L
constant_L	0.00326	L
constant_L	0.00388	L
variable_HL	0.0053	H
variable_HL	0.00922	H
variable_HL	0.00377	H
constant_H	0.00849	H
variable_HL	0.00978	H
variable_HL	0.0087	H
constant_H	0.00939	H
variable_HL	0.00512	H
constant_H	0.01048	H
constant_H	0.00529	H
constant_H	0.00545	H
constant_H	0.00227	H
constant_H	0.01298	H
constant_H	0.0175	H
constant_H	0.00419	H
variable_LH	0.00331	L
constant_L	0.00288	L
constant_L	0.00119	L
constant_L	0.0017	L
constant_L	0.00289	L
constant_L	0.00263	L
variable_LH	0.00069	L
constant_L	0.00136	L
variable_LH	0.00178	L
constant_H	0.00727	H
variable_HL	0.00212	H
variable_HL	0.00408	H
constant_H	0.00303	H
variable_HL	0.00641	H
variable_HL	0.00744	H
variable_HL	0.00921	H
constant_H	0.01126	H
constant_H	0.00519	H
constant_H	0.00128	H
variable_HL	0.00234	H
constant_H	0.00355	H
variable_HL	0.00575	H
constant_L	0.00119	L
variable_LH	0.00121	L
variable_LH	0.00253	L
variable_LH	0.00155	L
variable_LH	0.00108	L
variable_LH	0.0019	L
constant_L	0.00081	L
constant_L	0.00299	L
variable_LH	0.00082	L
constant_L	0.00138	L
constant_L	0.00206	L
constant_H	0.01038	H
constant_H	0.00726	H
constant_H	0.00761	H
variable_HL	0.00321	H
variable_HL	0.00193	H
constant_H	0.00582	H
constant_H	0.00229	H
variable_HL	0.00229	H
constant_L	0.00246	L
constant_L	0.00166	L
variable_LH	0.00077	L
variable_LH	0.00259	L
variable_LH	0.00252	L
constant_L	0.00089	L
variable_LH	0.00105	L
constant_H	0.00376	H
variable_HL	0.00212	H
variable_HL	0.01897	H
variable_LH	0.0047	L
constant_L	0.00137	L
constant_L	0.00318	L
variable_LH	0.00399	L
constant_L	0.00225	L
variable_LH	0.0017	L
constant_L	0.00171	L
constant_L	0.00328	L
variable_LH	0.00122	L
