# Supplementary material for: Fitness implications of sex-specific catch-up growth in Nephila senegalensis, a spider with extreme reversed SSD
Source: PeerJ. 2017 Nov 15;5:e4050. doi: 10.7717/peerj.4050 (PMC5694211; doi:10.7717/peerj.4050)
Supplement: Data S1 [file peerj-05-4050-s001.zip › Supplemental Information - Raw Data/S3FemaleEarlyWeightData.txt]

Treatment	Early weight	Early treatment
constant_H	0.02769	H
variable_HL	0.0195	H
constant_H	0.03248	H
variable_HL	0.03336	H
variable_HL	0.03207	H
constant_H	0.01673	H
constant_H	0.0201	H
variable_HL	0.01244	H
constant_H	0.014	H
variable_LH	0.00553	L
constant_L	0.00478	L
constant_L	0.00335	L
constant_L	0.00187	L
constant_L	0.00262	L
constant_L	0.00755	L
variable_LH	0.00405	L
variable_LH	0.00578	L
variable_LH	0.00316	L
constant_L	0.00162	L
constant_L	0.00381	L
constant_L	0.00554	L
variable_LH	0.00266	L
variable_LH	0.00523	L
variable_LH	0.00364	L
variable_LH	0.00609	L
constant_L	0.00405	L
variable_LH	0.0067	L
constant_L	0.00529	L
variable_HL	0.02914	H
constant_H	0.03362	H
variable_HL	0.0342	H
variable_HL	0.04594	H
constant_H	0.0538	H
variable_HL	0.05723	H
constant_H	0.03277	H
variable_HL	0.04205	H
constant_H	0.03755	H
constant_H	0.03062	H
variable_HL	0.07313	H
variable_HL	0.02704	H
constant_H	0.04007	H
variable_HL	0.02003	H
constant_H	0.03566	H
variable_HL	0.06151	H
constant_H	0.01489	H
variable_HL	0.03135	H
variable_HL	0.02132	H
constant_H	0.01924	H
variable_HL	0.03253	H
variable_HL	0.03721	H
constant_H	0.02188	H
constant_H	0.0637	H
constant_H	0.0279	H
constant_H	0.02523	H
constant_H	0.03421	H
variable_HL	0.03299	H
variable_HL	0.02628	H
constant_H	0.03042	H
constant_L	0.00587	L
constant_L	0.00258	L
variable_LH	0.00359	L
constant_L	0.00499	L
variable_LH	0.00385	L
constant_L	0.00261	L
constant_L	0.00291	L
variable_LH	0.00399	L
constant_L	0.00558	L
variable_LH	0.00235	L
constant_L	0.00534	L
variable_LH	0.00365	L
variable_LH	0.00202	L
variable_LH	0.00278	L
constant_L	0.00354	L
variable_LH	0.00311	L
variable_LH	0.00503	L
constant_L	0.00384	L
variable_LH	0.00583	L
constant_L	0.00388	L
variable_LH	0.0053	L
constant_L	0.00683	L
variable_LH	0.00474	L
variable_LH	0.00384	L
variable_LH	0.00642	L
constant_L	0.00406	L
constant_L	0.00235	L
constant_L	0.00383	L
variable_HL	0.0261	H
variable_HL	0.02225	H
constant_H	0.02129	H
variable_HL	0.01898	H
constant_H	0.02023	H
constant_H	0.02444	H
constant_H	0.02412	H
variable_HL	0.02524	H
constant_H	0.01705	H
variable_HL	0.02322	H
constant_H	0.0299	H
constant_H	0.02458	H
constant_H	0.02183	H
variable_HL	0.03229	H
constant_H	0.02225	H
variable_HL	0.01634	H
variable_HL	0.02201	H
constant_H	0.02777	H
constant_H	0.03764	H
variable_LH	0.00505	L
constant_L	0.0061	L
constant_L	0.00627	L
constant_L	0.00782	L
constant_L	0.00511	L
variable_LH	0.00713	L
constant_L	0.00346	L
constant_L	0.00436	L
constant_L	0.00424	L
constant_L	0.00274	L
variable_LH	0.00504	L
variable_LH	0.00686	L
variable_LH	0.00626	L
constant_L	0.0088	L
variable_LH	0.0043	L
constant_L	0.00492	L
variable_LH	0.00155	L
variable_LH	0.0039	L
variable_LH	0.00453	L
variable_HL	0.01346	H
variable_HL	0.02579	H
variable_HL	0.01598	H
constant_H	0.01771	H
constant_H	0.01261	H
constant_H	0.01658	H
constant_H	0.01432	H
constant_H	0.02623	H
variable_HL	0.03502	H
variable_HL	0.02654	H
variable_HL	0.01662	H
constant_H	0.00715	H
variable_HL	0.01294	H
constant_H	0.01301	H
constant_H	0.01263	H
constant_H	0.01435	H
constant_H	0.01989	H
constant_H	0.03089	H
constant_H	0.01457	H
constant_L	0.00462	L
constant_L	0.00524	L
constant_L	0.0089	L
variable_LH	0.00559	L
constant_L	0.00494	L
constant_L	0.00694	L
variable_LH	0.00451	L
constant_L	0.00371	L
variable_LH	0.00757	L
constant_L	0.00407	L
constant_L	0.00915	L
variable_LH	0.00724	L
variable_LH	0.01071	L
variable_LH	0.00377	L
constant_L	0.0101	L
constant_L	0.00607	L
constant_L	0.00882	L
constant_L	0.0038	L
variable_LH	0.00426	L
constant_L	0.00353	L
constant_H	0.0283	H
constant_H	0.02217	H
constant_H	0.01643	H
constant_H	0.01069	H
constant_H	0.01074	H
variable_HL	0.02184	H
constant_H	0.02167	H
variable_HL	0.01616	H
variable_HL	0.02585	H
constant_H	0.01539	H
constant_H	0.02327	H
constant_H	0.01163	H
variable_HL	0.02287	H
variable_HL	0.01856	H
variable_HL	0.03227	H
variable_HL	0.01199	H
variable_HL	0.01613	H
constant_L	0.0044	L
variable_LH	0.00376	L
variable_LH	0.00429	L
constant_L	0.00299	L
constant_L	0.00505	L
constant_L	0.00135	L
variable_LH	0.00306	L
constant_L	0.00312	L
constant_L	0.00398	L
variable_LH	0.0047	L
constant_L	0.00361	L
variable_LH	0.00351	L
constant_L	0.00306	L
constant_L	0.00417	L
variable_LH	0.00433	L
variable_LH	0.00225	L
constant_L	0.0029	L
constant_L	0.00376	L
variable_LH	0.00411	L
variable_LH	0.00394	L
constant_H	0.00716	H
constant_H	0.03403	H
variable_HL	0.0134	H
variable_HL	0.03265	H
variable_HL	0.01204	H
constant_H	0.00767	H
variable_HL	0.01173	H
variable_HL	0.0216	H
variable_HL	0.01968	H
variable_HL	0.00872	H
constant_H	0.02164	H
constant_H	0.03731	H
variable_HL	0.03934	H
constant_H	0.01334	H
variable_HL	0.00494	H
variable_HL	0.02922	H
constant_H	0.01513	H
constant_H	0.0237	H
variable_HL	0.01555	H
variable_HL	0.02312	H
constant_H	0.01571	H
constant_H	0.01496	H
constant_L	0.00617	L
variable_LH	0.0016	L
variable_LH	0.00383	L
variable_LH	0.00374	L
variable_LH	0.00331	L
variable_LH	0.00296	L
constant_L	0.00476	L
variable_LH	0.00202	L
constant_L	0.00164	L
constant_L	0.00384	L
constant_L	0.0031	L
variable_LH	0.00477	L
constant_L	0.00316	L
constant_L	0.00342	L
constant_L	0.00292	L
constant_L	0.00414	L
variable_LH	0.00347	L
constant_L	0.0027	L
variable_LH	0.00183	L
variable_LH	0.00503	L
constant_L	0.00321	L
variable_HL	0.03282	H
constant_H	0.01814	H
constant_H	0.01927	H
constant_H	0.03961	H
constant_H	0.02961	H
variable_HL	0.04998	H
constant_H	0.01669	H
variable_HL	0.0234	H
constant_H	0.02463	H
constant_H	0.01234	H
variable_HL	0.02337	H
variable_HL	0.03422	H
constant_H	0.02333	H
variable_HL	0.01101	H
constant_H	0.0139	H
variable_HL	0.02107	H
variable_HL	0.011	H
variable_HL	0.02795	H
constant_H	0.02708	H
variable_HL	0.01508	H
constant_L	0.0016	L
variable_LH	0.00291	L
variable_LH	0.00246	L
constant_L	0.00369	L
constant_L	0.00419	L
constant_L	0.00489	L
variable_LH	0.00423	L
variable_LH	0.00264	L
variable_LH	0.00373	L
constant_L	0.00348	L
constant_L	0.00401	L
variable_LH	0.00388	L
variable_LH	0.00407	L
variable_LH	0.00305	L
constant_L	0.00543	L
constant_L	0.00325	L
variable_LH	0.00352	L
constant_L	0.00323	L
constant_L	0.00263	L
variable_LH	0.00227	L
variable_LH	0.00343	L
variable_LH	0.00367	L
variable_LH	0.00508	L
variable_HL	0.01843	H
variable_HL	0.01251	H
constant_H	0.02457	H
constant_H	0.03405	H
constant_H	0.0292	H
constant_H	0.00653	H
constant_H	0.01841	H
variable_HL	0.0202	H
variable_HL	0.03144	H
constant_H	0.0124	H
constant_H	0.03564	H
constant_H	0.00576	H
constant_H	0.02064	H
variable_HL	0.01356	H
variable_HL	0.00939	H
variable_HL	0.02801	H
variable_HL	0.02111	H
variable_HL	0.01517	H
variable_HL	0.02699	H
variable_HL	0.02899	H
variable_HL	0.03607	H
variable_LH	0.00326	L
variable_LH	0.0024	L
constant_L	0.00223	L
variable_LH	0.00353	L
constant_L	0.00287	L
constant_L	0.00154	L
variable_LH	0.0048	L
constant_L	0.00313	L
constant_L	0.00127	L
constant_L	0.00398	L
constant_L	0.00196	L
constant_L	0.00327	L
variable_LH	0.00306	L
constant_L	0.00189	L
variable_LH	0.00198	L
constant_L	0.00159	L
constant_L	0.00195	L
constant_L	0.00366	L
variable_LH	0.00113	L
constant_H	0.00127	H
constant_H	0.05482	H
variable_HL	0.04829	H
variable_HL	0.03696	H
variable_HL	0.03817	H
constant_H	0.03091	H
variable_HL	0.01865	H
variable_HL	0.02942	H
constant_H	0.05841	H
variable_HL	0.04699	H
variable_HL	0.03774	H
variable_HL	0.007	H
constant_H	0.04609	H
variable_HL	0.02625	H
constant_H	0.00687	H
constant_H	0.03903	H
variable_HL	0.04535	H
constant_H	0.01507	H
variable_HL	0.06218	H
variable_HL	0.05737	H
constant_H	0.04666	H
constant_H	0.04767	H
variable_LH	0.00789	L
constant_L	0.00558	L
constant_L	0.00619	L
constant_L	0.00764	L
variable_LH	0.00356	L
constant_L	0.00387	L
variable_LH	0.006	L
variable_LH	0.00091	L
variable_LH	0.00434	L
variable_LH	0.00499	L
variable_LH	0.00557	L
constant_L	0.00669	L
variable_LH	0.00166	L
constant_L	0.00739	L
variable_LH	0.00341	L
constant_L	0.00807	L
variable_LH	0.00532	L
constant_L	0.00237	L
constant_L	0.00537	L
constant_H	0.00439	H
variable_HL	0.0238	H
constant_H	0.01373	H
variable_HL	0.03436	H
constant_H	0.02694	H
variable_HL	0.03651	H
constant_H	0.0299	H
constant_H	0.07161	H
variable_HL	0.058	H
variable_HL	0.03001	H
constant_H	0.01912	H
variable_HL	0.04311	H
constant_H	0.03764	H
constant_H	0.04878	H
constant_H	0.03295	H
variable_HL	0.03415	H
constant_H	0.02303	H
constant_H	0.05056	H
variable_HL	0.05546	H
constant_H	0.03426	H
variable_HL	0.02801	H
variable_HL	0.00882	H
variable_HL	0.01568	H
variable_HL	0.04956	H
variable_HL	0.00434	H
variable_HL	0.0245	H
constant_H	0.00755	H
constant_H	0.02421	H
variable_LH	0.00441	L
constant_L	0.005	L
constant_L	0.00292	L
constant_L	0.0034	L
constant_L	0.00491	L
constant_L	0.00422	L
variable_LH	0.00342	L
constant_L	0.00284	L
constant_L	0.00469	L
constant_L	0.00204	L
constant_L	0.00128	L
constant_L	0.00104	L
variable_LH	0.00534	L
constant_L	0.00399	L
variable_LH	0.00492	L
constant_L	0.00119	L
constant_L	0.00406	L
variable_LH	0.00288	L
variable_LH	0.00417	L
constant_L	0.00248	L
variable_LH	0.00401	L
variable_LH	0.00513	L
constant_L	0.00528	L
constant_L	0.00497	L
variable_LH	0.0041	L
variable_HL	0.00293	H
variable_HL	0.04408	H
constant_H	0.0338	H
variable_HL	0.00747	H
constant_H	0.02141	H
variable_HL	0.01512	H
variable_HL	0.02902	H
constant_H	0.0387	H
constant_H	0.02843	H
variable_HL	0.00999	H
variable_HL	0.03446	H
constant_H	0.03596	H
constant_H	0.03414	H
variable_HL	0.02211	H
variable_HL	0.03407	H
constant_H	0.01449	H
variable_HL	0.03338	H
constant_H	0.02926	H
variable_HL	0.02115	H
variable_HL	0.03789	H
constant_H	0.03585	H
constant_H	0.01912	H
variable_HL	0.03006	H
variable_LH	0.00835	L
constant_L	0.00443	L
constant_L	0.00292	L
variable_LH	0.00556	L
constant_L	0.00764	L
constant_L	0.00938	L
variable_LH	0.00601	L
variable_LH	0.0062	L
constant_L	0.00709	L
variable_LH	0.00695	L
constant_L	0.00713	L
constant_L	0.00577	L
variable_LH	0.00369	L
constant_L	0.00635	L
constant_L	0.00469	L
constant_L	0.00364	L
variable_LH	0.00378	L
constant_H	0.02322	H
variable_HL	0.01514	H
variable_HL	0.01701	H
variable_HL	0.04251	H
variable_HL	0.02764	H
variable_HL	0.02248	H
variable_HL	0.02899	H
variable_HL	0.02867	H
constant_H	0.01004	H
constant_H	0.02355	H
constant_H	0.03246	H
variable_HL	0.01844	H
variable_HL	0.01347	H
constant_H	0.04244	H
variable_HL	0.00937	H
constant_H	0.0178	H
variable_HL	0.01969	H
constant_H	0.01393	H
constant_H	0.01907	H
constant_H	0.0112	H
constant_H	0.01488	H
variable_HL	0.0114	H
constant_H	0.02087	H
variable_HL	0.01699	H
constant_H	0.0283	H
variable_HL	0.01432	H
variable_LH	0.00194	L
constant_L	0.00175	L
variable_LH	0.00233	L
variable_LH	0.00192	L
variable_LH	0.00068	L
constant_L	0.0053	L
variable_LH	0.00173	L
constant_L	0.00235	L
constant_L	0.00596	L
constant_L	0.00195	L
variable_LH	0.00181	L
variable_LH	0.00585	L
variable_LH	0.00389	L
variable_LH	0.00262	L
constant_H	0.01167	H
constant_H	0.01762	H
variable_HL	0.01735	H
variable_HL	0.00621	H
variable_HL	0.01956	H
variable_HL	0.01426	H
variable_HL	0.01246	H
variable_HL	0.02381	H
constant_H	0.02309	H
constant_H	0.01618	H
constant_H	0.01239	H
variable_HL	0.01623	H
variable_HL	0.01308	H
variable_HL	0.01205	H
constant_H	0.00882	H
variable_HL	0.02682	H
variable_HL	0.03359	H
constant_H	0.02744	H
constant_H	0.01664	H
variable_HL	0.01073	H
variable_HL	0.00564	H
constant_H	0.00999	H
constant_H	0.03765	H
variable_LH	0.004	L
constant_L	0.00126	L
variable_LH	0.00155	L
constant_L	0.00299	L
constant_L	0.0036	L
variable_LH	0.0028	L
variable_LH	0.00366	L
variable_LH	0.00189	L
constant_L	0.00162	L
constant_L	0.00355	L
variable_LH	0.00326	L
constant_L	0.00397	L
variable_LH	0.00595	L
variable_LH	0.00405	L
variable_LH	0.00134	L
constant_L	0.00369	L
constant_L	0.004	L
constant_L	0.00345	L
variable_LH	0.00183	L
variable_LH	0.00354	L
variable_LH	0.00388	L
constant_H	0.02802	H
variable_HL	0.01433	H
variable_HL	0.0146	H
constant_H	0.0145	H
variable_HL	0.02102	H
variable_HL	0.03637	H
constant_H	0.0344	H
constant_H	0.02667	H
variable_HL	0.02166	H
constant_H	0.03129	H
variable_HL	0.02467	H
constant_H	0.0123	H
variable_HL	0.03181	H
variable_HL	0.04046	H
constant_H	0.02429	H
variable_HL	0.02216	H
constant_H	0.02171	H
variable_HL	0.03075	H
variable_HL	0.0269	H
constant_H	0.01559	H
constant_H	0.02593	H
constant_H	0.00811	H
variable_HL	0.03325	H
constant_H	0.01279	H
variable_HL	0.01211	H
constant_H	0.03723	H
constant_L	0.00126	L
variable_LH	0.00262	L
variable_LH	0.00234	L
variable_LH	0.00299	L
variable_LH	0.00113	L
constant_L	0.00484	L
variable_LH	0.00164	L
constant_L	0.00257	L
variable_LH	0.00071	L
constant_L	0.00289	L
constant_L	0.00216	L
variable_LH	0.00398	L
constant_L	0.00292	L
constant_L	0.0034	L
variable_LH	0.00291	L
constant_L	0.02395	L
constant_H	0.03328	H
constant_H	0.00189	H
constant_H	0.02622	H
variable_HL	0.00806	H
constant_H	0.00255	H
variable_HL	0.02896	H
variable_HL	0.00739	H
constant_H	0.00821	H
variable_HL	0.00411	H
variable_HL	0.02306	H
variable_HL	0.01195	H
variable_HL	0.02565	H
variable_HL	0.0462	H
variable_HL	0.04279	H
constant_H	0.03092	H
constant_H	0.01902	H
constant_H	0.0153	H
variable_HL	0.00654	H
variable_HL	0.01032	H
constant_H	0.00916	H
variable_HL	0.01259	H
variable_HL	0.01552	H
constant_H	0.00805	H
constant_H	0.01458	H
constant_H	0.04315	H
variable_HL	0.02401	H
constant_H	0.01232	H
variable_LH	0.00387	L
variable_LH	0.00419	L
constant_L	0.00215	L
constant_L	0.00323	L
variable_LH	0.00072	L
constant_L	0.00413	L
constant_L	0.00315	L
variable_LH	0.00134	L
constant_L	0.00478	L
constant_L	0.00113	L
constant_L	0.00825	L
variable_LH	0.00308	L
variable_LH	0.00407	L
variable_LH	0.00222	L
variable_LH	0.00326	L
variable_LH	0.00168	L
constant_L	0.00267	L
variable_LH	0.00516	L
variable_LH	0.00701	L
constant_H	0.02623	H
constant_H	0.02572	H
constant_H	0.00433	H
constant_H	0.01348	H
constant_H	0.00885	H
variable_HL	0.01542	H
constant_H	0.02123	H
variable_HL	0.03195	H
constant_H	0.0015	H
variable_HL	0.00859	H
constant_H	0.02973	H
variable_HL	0.02892	H
constant_H	0.00855	H
constant_H	0.0156	H
constant_H	0.01133	H
variable_HL	0.0108	H
variable_HL	0.01714	H
variable_HL	0.00836	H
variable_HL	0.02424	H
constant_L	0.0062	L
variable_LH	0.00445	L
constant_L	0.00449	L
constant_L	0.00663	L
constant_L	0.00427	L
constant_L	0.00294	L
variable_LH	0.00239	L
variable_LH	0.00321	L
constant_L	0.00526	L
variable_LH	0.0046	L
variable_LH	0.00701	L
constant_L	0.0042	L
variable_LH	0.00201	L
variable_LH	0.00573	L
