# Supplementary material for: Fitness implications of sex-specific catch-up growth in Nephila senegalensis, a spider with extreme reversed SSD
Source: PeerJ. 2017 Nov 15;5:e4050. doi: 10.7717/peerj.4050 (PMC5694211; doi:10.7717/peerj.4050)
Supplement: Data S1 [file peerj-05-4050-s001.zip › Supplemental Information - Raw Data/S4FullMortalityData.txt]

Treatment	Died-yes-no
LL	y
LL	y
LL	y
LL	y
LL	y
LL	y
LL	y
LL	y
LL	y
LL	y
LL	y
LL	y
LL	y
LL	y
LL	y
LL	y
LL	y
LL	y
LL	y
LL	y
LL	y
LL	y
LL	y
LL	y
LL	y
LL	y
LL	y
LL	y
LL	y
LL	y
LL	y
LL	y
LL	y
LL	y
LL	y
LL	y
LL	y
LL	y
LL	y
LL	y
LL	y
LL	y
LL	y
LL	y
LL	y
LL	y
LL	y
LL	y
LL	y
LL	y
LL	y
LL	y
LL	y
LL	y
LL	y
LL	y
LL	y
LL	y
LL	y
LL	y
LL	y
LL	y
LL	y
LL	y
LL	y
LL	y
LL	y
LL	y
LL	y
LL	y
LL	n
LL	n
LL	n
LL	n
LL	n
LL	n
LL	n
LL	n
LL	n
LL	n
LL	n
LL	n
LL	n
LL	n
LL	n
LL	n
LL	n
LL	n
LL	n
LL	n
LL	n
LL	n
LL	n
LL	n
LL	n
LL	n
LL	n
LL	n
LL	n
LL	n
LL	n
LL	n
LL	n
LL	n
LL	n
LL	n
LL	n
LL	n
LL	n
LL	n
LL	n
LL	n
LL	n
LL	n
LL	n
LL	n
LL	n
LL	n
LL	n
LL	n
LL	n
LL	n
LL	n
LL	n
LL	n
LL	n
LL	n
LL	n
LL	n
LL	n
LL	n
LL	n
LL	n
LL	n
LL	n
LL	n
LL	n
LL	n
LL	n
LL	n
LL	n
LL	n
LL	n
LL	n
LL	n
LL	n
LL	n
LL	n
LL	n
LL	n
LL	n
LL	n
LL	n
LL	n
LL	n
LL	n
LL	n
LL	n
LL	n
LL	n
LL	n
LL	n
LL	n
LL	n
LL	n
LL	n
LL	n
LL	n
LL	n
LL	n
LL	n
LL	n
LL	n
LL	n
LL	n
LL	n
LL	n
LL	n
LL	n
LL	n
LL	n
LL	n
LL	n
LL	n
LL	n
LL	n
LL	n
LL	n
LL	n
LL	n
LL	n
LL	n
LL	n
LL	n
LL	n
LL	n
LL	n
LL	n
LL	n
LL	n
LL	n
LL	n
LL	n
LL	n
LL	n
LL	n
LL	n
LL	n
LL	n
LL	n
LL	n
LL	n
LL	n
LL	n
LL	n
LL	n
LL	n
LL	n
LL	n
LL	n
LL	n
LL	n
LL	n
LL	n
LL	n
LL	n
LL	n
LL	n
LL	n
LL	n
LL	n
LL	n
LL	n
LL	n
LL	n
LL	n
LL	n
LL	n
LL	n
LL	n
LL	n
LL	n
LL	n
LL	n
LL	n
LL	n
LL	n
LL	n
LL	n
LL	n
LL	n
LL	n
LL	n
LL	n
LL	n
LL	n
LL	n
LL	n
LL	n
LL	n
LL	n
LL	n
LL	n
LL	n
LL	n
LL	n
LL	n
LL	n
LL	n
LL	n
LL	n
LL	n
LL	n
LL	n
LL	n
LL	n
LL	n
LL	n
LL	n
LL	n
LL	n
LL	n
LL	n
LL	n
HH	y
HH	y
HH	y
HH	y
HH	y
HH	y
HH	y
HH	y
HH	y
HH	y
HH	y
HH	y
HH	y
HH	y
HH	y
HH	y
HH	y
HH	y
HH	y
HH	y
HH	y
HH	y
HH	y
HH	y
HH	y
HH	y
HH	n
HH	n
HH	n
HH	n
HH	n
HH	n
HH	n
HH	n
HH	n
HH	n
HH	n
HH	n
HH	n
HH	n
HH	n
HH	n
HH	n
HH	n
HH	n
HH	n
HH	n
HH	n
HH	n
HH	n
HH	n
HH	n
HH	n
HH	n
HH	n
HH	n
HH	n
HH	n
HH	n
HH	n
HH	n
HH	n
HH	n
HH	n
HH	n
HH	n
HH	n
HH	n
HH	n
HH	n
HH	n
HH	n
HH	n
HH	n
HH	n
HH	n
HH	n
HH	n
HH	n
HH	n
HH	n
HH	n
HH	n
HH	n
HH	n
HH	n
HH	n
HH	n
HH	n
HH	n
HH	n
HH	n
HH	n
HH	n
HH	n
HH	n
HH	n
HH	n
HH	n
HH	n
HH	n
HH	n
HH	n
HH	n
HH	n
HH	n
HH	n
HH	n
HH	n
HH	n
HH	n
HH	n
HH	n
HH	n
HH	n
HH	n
HH	n
HH	n
HH	n
HH	n
HH	n
HH	n
HH	n
HH	n
HH	n
HH	n
HH	n
HH	n
HH	n
HH	n
HH	n
HH	n
HH	n
HH	n
HH	n
HH	n
HH	n
HH	n
HH	n
HH	n
HH	n
HH	n
HH	n
HH	n
HH	n
HH	n
HH	n
HH	n
HH	n
HH	n
HH	n
HH	n
HH	n
HH	n
HH	n
HH	n
HH	n
HH	n
HH	n
HH	n
HH	n
HH	n
HH	n
HH	n
HH	n
HH	n
HH	n
HH	n
HH	n
HH	n
HH	n
HH	n
HH	n
HH	n
HH	n
HH	n
HH	n
HH	n
HH	n
HH	n
HH	n
HH	n
HH	n
HH	n
HH	n
HH	n
HH	n
HH	n
HH	n
HH	n
HH	n
HH	n
HH	n
HH	n
HH	n
HH	n
HH	n
HH	n
HH	n
HH	n
HH	n
HH	n
HH	n
HH	n
HH	n
HH	n
HH	n
HH	n
HH	n
HH	n
HH	n
HH	n
HH	n
HH	n
HH	n
HH	n
HH	n
HH	n
HH	n
HH	n
HH	n
HH	n
HH	n
HH	n
HH	n
HH	n
HH	n
HH	n
HH	n
HH	n
HH	n
HH	n
HH	n
HH	n
HH	n
HH	n
HH	n
HH	n
HH	n
HH	n
HH	n
HH	n
HH	n
HH	n
HH	n
HH	n
HH	n
HH	n
HH	n
HH	n
HH	n
HH	n
HH	n
HH	n
HH	n
HH	n
HH	n
HH	n
HH	n
HH	n
HH	n
HH	n
HH	n
HH	n
HH	n
HH	n
HH	n
HH	n
HH	n
HH	n
HH	n
HH	n
HH	n
HH	n
HH	n
HH	n
HH	n
HH	n
HH	n
LH	y
LH	y
LH	y
LH	y
LH	y
LH	y
LH	y
LH	y
LH	y
LH	y
LH	y
LH	y
LH	y
LH	y
LH	y
LH	y
LH	y
LH	y
LH	y
LH	y
LH	y
LH	y
LH	y
LH	y
LH	y
LH	y
LH	y
LH	y
LH	y
LH	y
LH	y
LH	y
LH	y
LH	y
LH	y
LH	y
LH	y
LH	n
LH	n
LH	n
LH	n
LH	n
LH	n
LH	n
LH	n
LH	n
LH	n
LH	n
LH	n
LH	n
LH	n
LH	n
LH	n
LH	n
LH	n
LH	n
LH	n
LH	n
LH	n
LH	n
LH	n
LH	n
LH	n
LH	n
LH	n
LH	n
LH	n
LH	n
LH	n
LH	n
LH	n
LH	n
LH	n
LH	n
LH	n
LH	n
LH	n
LH	n
LH	n
LH	n
LH	n
LH	n
LH	n
LH	n
LH	n
LH	n
LH	n
LH	n
LH	n
LH	n
LH	n
LH	n
LH	n
LH	n
LH	n
LH	n
LH	n
LH	n
LH	n
LH	n
LH	n
LH	n
LH	n
LH	n
LH	n
LH	n
LH	n
LH	n
LH	n
LH	n
LH	n
LH	n
LH	n
LH	n
LH	n
LH	n
LH	n
LH	n
LH	n
LH	n
LH	n
LH	n
LH	n
LH	n
LH	n
LH	n
LH	n
LH	n
LH	n
LH	n
LH	n
LH	n
LH	n
LH	n
LH	n
LH	n
LH	n
LH	n
LH	n
LH	n
LH	n
LH	n
LH	n
LH	n
LH	n
LH	n
LH	n
LH	n
LH	n
LH	n
LH	n
LH	n
LH	n
LH	n
LH	n
LH	n
LH	n
LH	n
LH	n
LH	n
LH	n
LH	n
LH	n
LH	n
LH	n
LH	n
LH	n
LH	n
LH	n
LH	n
LH	n
LH	n
LH	n
LH	n
LH	n
LH	n
LH	n
LH	n
LH	n
LH	n
LH	n
LH	n
LH	n
LH	n
LH	n
LH	n
LH	n
LH	n
LH	n
LH	n
LH	n
LH	n
LH	n
LH	n
LH	n
LH	n
LH	n
LH	n
LH	n
LH	n
LH	n
LH	n
LH	n
LH	n
LH	n
LH	n
LH	n
LH	n
LH	n
LH	n
LH	n
LH	n
LH	n
LH	n
LH	n
LH	n
LH	n
LH	n
LH	n
LH	n
LH	n
LH	n
LH	n
LH	n
LH	n
LH	n
LH	n
LH	n
LH	n
LH	n
LH	n
LH	n
LH	n
LH	n
LH	n
LH	n
LH	n
LH	n
LH	n
LH	n
LH	n
LH	n
LH	n
LH	n
LH	n
LH	n
LH	n
LH	n
LH	n
LH	n
LH	n
LH	n
LH	n
LH	n
LH	n
LH	n
LH	n
LH	n
LH	n
LH	n
LH	n
LH	n
LH	n
LH	n
LH	n
LH	n
HL	y
HL	y
HL	y
HL	y
HL	y
HL	y
HL	y
HL	y
HL	y
HL	y
HL	y
HL	y
HL	y
HL	y
HL	y
HL	y
HL	y
HL	y
HL	y
HL	y
HL	y
HL	y
HL	y
HL	y
HL	y
HL	y
HL	y
HL	y
HL	y
HL	y
HL	y
HL	y
HL	y
HL	y
HL	y
HL	y
HL	y
HL	y
HL	y
HL	y
HL	y
HL	y
HL	y
HL	y
HL	y
HL	y
HL	y
HL	y
HL	y
HL	y
HL	y
HL	y
HL	y
HL	y
HL	y
HL	y
HL	y
HL	y
HL	y
HL	y
HL	n
HL	n
HL	n
HL	n
HL	n
HL	n
HL	n
HL	n
HL	n
HL	n
HL	n
HL	n
HL	n
HL	n
HL	n
HL	n
HL	n
HL	n
HL	n
HL	n
HL	n
HL	n
HL	n
HL	n
HL	n
HL	n
HL	n
HL	n
HL	n
HL	n
HL	n
HL	n
HL	n
HL	n
HL	n
HL	n
HL	n
HL	n
HL	n
HL	n
HL	n
HL	n
HL	n
HL	n
HL	n
HL	n
HL	n
HL	n
HL	n
HL	n
HL	n
HL	n
HL	n
HL	n
HL	n
HL	n
HL	n
HL	n
HL	n
HL	n
HL	n
HL	n
HL	n
HL	n
HL	n
HL	n
HL	n
HL	n
HL	n
HL	n
HL	n
HL	n
HL	n
HL	n
HL	n
HL	n
HL	n
HL	n
HL	n
HL	n
HL	n
HL	n
HL	n
HL	n
HL	n
HL	n
HL	n
HL	n
HL	n
HL	n
HL	n
HL	n
HL	n
HL	n
HL	n
HL	n
HL	n
HL	n
HL	n
HL	n
HL	n
HL	n
HL	n
HL	n
HL	n
HL	n
HL	n
HL	n
HL	n
HL	n
HL	n
HL	n
HL	n
HL	n
HL	n
HL	n
HL	n
HL	n
HL	n
HL	n
HL	n
HL	n
HL	n
HL	n
HL	n
HL	n
HL	n
HL	n
HL	n
HL	n
HL	n
HL	n
HL	n
HL	n
HL	n
HL	n
HL	n
HL	n
HL	n
HL	n
HL	n
HL	n
HL	n
HL	n
HL	n
HL	n
HL	n
HL	n
HL	n
HL	n
HL	n
HL	n
HL	n
HL	n
HL	n
HL	n
HL	n
HL	n
HL	n
HL	n
HL	n
HL	n
HL	n
HL	n
HL	n
HL	n
HL	n
HL	n
HL	n
HL	n
HL	n
HL	n
HL	n
HL	n
HL	n
HL	n
HL	n
HL	n
HL	n
HL	n
HL	n
HL	n
HL	n
HL	n
HL	n
HL	n
HL	n
HL	n
HL	n
HL	n
HL	n
HL	n
HL	n
HL	n
HL	n
HL	n
HL	n
HL	n
HL	n
HL	n
HL	n
HL	n
HL	n
HL	n
HL	n
HL	n
HL	n
HL	n
HL	n
HL	n
HL	n
HL	n
HL	n
HL	n
HL	n
HL	n
HL	n
HL	n
HL	n
HL	n
HL	n
HL	n
HL	n
HL	n
HL	n
