# Supplementary material for: Fitness implications of sex-specific catch-up growth in Nephila senegalensis, a spider with extreme reversed SSD
Source: PeerJ. 2017 Nov 15;5:e4050. doi: 10.7717/peerj.4050 (PMC5694211; doi:10.7717/peerj.4050)
Supplement: Data S1 [file peerj-05-4050-s001.zip › Supplemental Information - Raw Data/S5MaleTotDevData.txt]

Treatment	Family	StartDay	MaleTotDev	LogMaleTotDev
H-L	B	1	62	4.12713439
H-H	B	1	55	4.00733319
H-H	B	1	53	3.97029191
H-L	B	1	82	4.40671925
H-H	B	1	71	4.26267988
H-H	B	1	89	4.48863637
H-L	B	1	61	4.11087386
H-L	B	1	82	4.40671925
H-H	B	1	55	4.00733319
H-H	B	1	53	3.97029191
H-H	B	1	82	4.40671925
H-H	B	1	64	4.15888308
H-H	B	1	64	4.15888308
H-L	B	1	69	4.2341065
H-L	B	1	64	4.15888308
H-H	B	1	58	4.06044301
H-L	B	1	91	4.51085951
L-H	B	1	82	4.40671925
L-L	B	1	85	4.44265126
L-L	B	1	96	4.56434819
L-H	B	1	68	4.21950771
L-L	B	1	85	4.44265126
L-L	B	1	82	4.40671925
L-L	B	1	97	4.57471098
L-H	B	1	79	4.36944785
L-H	B	1	86	4.4543473
L-L	B	1	89	4.48863637
L-H	B	1	72	4.27666612
L-L	B	1	82	4.40671925
L-H	B	1	91	4.51085951
L-L	B	1	104	4.6443909
L-H	B	1	84	4.4308168
L-L	B	1	84	4.4308168
L-H	B	1	68	4.21950771
L-H	B	1	76	4.33073334
H-L	A	2	67	4.20469262
H-H	A	2	74	4.30406509
H-H	A	2	46	3.8286414
H-L	A	2	70	4.24849524
H-H	D	8	54	3.98898405
H-L	D	8	75	4.31748811
H-L	D	8	68	4.21950771
H-L	D	8	70	4.24849524
H-H	D	8	55	4.00733319
H-H	D	8	54	3.98898405
H-L	D	8	61	4.11087386
H-L	D	8	75	4.31748811
H-H	D	8	57	4.04305127
H-H	D	8	64	4.15888308
H-H	D	8	54	3.98898405
L-L	D	8	89	4.48863637
L-L	D	8	78	4.35670883
L-H	D	8	65	4.17438727
L-H	D	8	61	4.11087386
L-H	D	8	69	4.2341065
L-H	D	8	75	4.31748811
L-H	D	8	61	4.11087386
L-L	D	8	82	4.40671925
L-H	D	8	75	4.31748811
L-L	D	8	79	4.36944785
L-L	D	8	75	4.31748811
L-L	D	8	90	4.49980967
L-L	D	8	82	4.40671925
L-H	D	8	65	4.17438727
L-H	D	8	57	4.04305127
L-L	D	8	89	4.48863637
H-L	F	8	84	4.4308168
H-L	F	8	79	4.36944785
H-L	F	8	76	4.33073334
H-L	F	8	83	4.41884061
H-H	F	8	82	4.40671925
H-L	F	8	75	4.31748811
H-H	F	8	77	4.34380542
H-H	F	8	61	4.11087386
H-H	F	8	64	4.15888308
H-L	F	8	103	4.63472899
H-L	F	8	70	4.24849524
L-H	F	8	77	4.34380542
L-H	F	8	82	4.40671925
L-H	F	8	79	4.36944785
L-L	F	8	114	4.73619845
L-L	F	8	76	4.33073334
L-H	F	8	117	4.76217393
L-H	F	8	68	4.21950771
L-L	F	8	96	4.56434819
L-L	F	8	82	4.40671925
L-H	F	8	77	4.34380542
L-H	F	8	61	4.11087386
L-H	F	8	76	4.33073334
L-L	F	8	89	4.48863637
L-H	F	8	68	4.21950771
L-L	F	8	97	4.57471098
L-H	F	8	71	4.26267988
H-H	C	15	61	4.11087386
H-H	C	15	72	4.27666612
H-H	C	15	62	4.12713439
H-H	C	15	57	4.04305127
H-H	C	15	61	4.11087386
H-L	C	15	76	4.33073334
H-H	C	15	58	4.06044301
H-H	C	15	63	4.14313473
H-L	C	15	75	4.31748811
H-L	C	15	70	4.24849524
H-L	C	15	75	4.31748811
H-L	C	15	76	4.33073334
H-L	C	15	76	4.33073334
H-L	C	15	75	4.31748811
H-L	C	15	75	4.31748811
H-H	C	15	61	4.11087386
H-H	C	15	61	4.11087386
H-L	C	15	75	4.31748811
H-H	C	15	68	4.21950771
L-H	C	15	68	4.21950771
L-H	C	15	68	4.21950771
L-L	C	15	96	4.56434819
L-H	C	15	68	4.21950771
L-H	C	15	68	4.21950771
L-L	C	15	75	4.31748811
L-H	C	15	79	4.36944785
L-L	C	15	82	4.40671925
L-L	C	15	79	4.36944785
L-H	C	15	68	4.21950771
L-L	C	15	82	4.40671925
L-L	C	15	97	4.57471098
L-H	C	15	86	4.4543473
L-L	C	15	82	4.40671925
L-H	C	15	68	4.21950771
L-H	C	15	68	4.21950771
H-L	E	15	83	4.41884061
H-H	E	15	103	4.63472899
H-H	E	15	64	4.15888308
H-H	E	15	77	4.34380542
H-L	E	15	76	4.33073334
H-L	E	15	75	4.31748811
H-H	E	15	71	4.26267988
H-L	E	15	89	4.48863637
H-H	E	15	63	4.14313473
H-L	E	15	79	4.36944785
H-H	E	15	70	4.24849524
H-H	E	15	61	4.11087386
L-H	E	15	96	4.56434819
L-H	E	15	61	4.11087386
L-H	E	15	75	4.31748811
L-L	E	15	86	4.4543473
L-L	E	15	114	4.73619845
L-L	E	15	83	4.41884061
L-L	E	15	82	4.40671925
L-H	E	15	82	4.40671925
L-L	E	15	82	4.40671925
L-L	E	15	89	4.48863637
L-L	E	15	75	4.31748811
L-H	E	15	89	4.48863637
L-H	E	15	68	4.21950771
L-H	E	15	62	4.12713439
L-L	E	15	82	4.40671925
L-L	E	15	83	4.41884061
H-L	G	17	80	4.38202663
H-L	G	17	75	4.31748811
H-L	G	17	80	4.38202663
H-H	G	17	63	4.14313473
H-H	G	17	59	4.07753744
H-L	G	17	66	4.18965474
H-L	G	17	80	4.38202663
H-H	G	17	66	4.18965474
H-H	G	17	67	4.20469262
H-L	G	17	73	4.29045944
H-H	G	17	68	4.21950771
H-L	G	17	89	4.48863637
H-H	G	17	69	4.2341065
L-H	G	17	77	4.34380542
L-H	G	17	80	4.38202663
L-L	G	17	103	4.63472899
L-L	G	17	82	4.40671925
L-L	G	17	102	4.62497281
L-H	G	17	66	4.18965474
L-L	G	17	87	4.46590812
L-L	G	17	87	4.46590812
L-H	G	17	74	4.30406509
L-L	G	17	91	4.51085951
L-L	G	17	87	4.46590812
L-H	G	17	67	4.20469262
H-L	H	17	66	4.18965474
H-H	H	17	55	4.00733319
H-H	H	17	60	4.09434456
H-H	H	17	55	4.00733319
H-L	H	17	101	4.61512052
H-L	H	17	80	4.38202663
H-L	H	17	73	4.29045944
H-H	H	17	56	4.02535169
H-H	H	17	83	4.41884061
H-L	H	17	73	4.29045944
H-H	H	17	62	4.12713439
H-H	H	17	63	4.14313473
H-H	H	17	55	4.00733319
H-L	H	17	94	4.54329478
H-H	H	17	59	4.07753744
H-L	H	17	75	4.31748811
L-H	H	17	80	4.38202663
L-L	H	17	94	4.54329478
L-H	H	17	73	4.29045944
L-H	H	17	101	4.61512052
L-H	H	17	80	4.38202663
L-L	H	17	96	4.56434819
L-H	H	17	87	4.46590812
L-L	H	17	94	4.54329478
L-L	H	17	73	4.29045944
L-H	H	17	88	4.47733681
L-H	H	17	87	4.46590812
L-H	H	17	105	4.65396035
L-L	H	17	91	4.51085951
L-L	H	17	101	4.61512052
L-H	H	17	87	4.46590812
H-H	B	17	52	3.95124372
H-H	B	17	55	4.00733319
H-L	B	17	59	4.07753744
H-L	B	17	60	4.09434456
H-L	B	17	52	3.95124372
H-H	B	17	59	4.07753744
H-H	B	17	66	4.18965474
H-H	B	17	48	3.87120101
H-L	B	17	66	4.18965474
H-L	B	17	73	4.29045944
H-H	B	17	48	3.87120101
H-H	B	17	52	3.95124372
H-H	B	17	73	4.29045944
H-L	B	17	55	4.00733319
H-H	B	17	46	3.8286414
H-L	B	17	66	4.18965474
L-H	B	17	84	4.4308168
L-L	B	17	108	4.68213123
L-L	B	17	103	4.63472899
L-L	B	17	73	4.29045944
L-H	B	17	63	4.14313473
L-H	B	17	95	4.55387689
L-H	B	17	59	4.07753744
L-L	B	17	94	4.54329478
L-H	B	17	94	4.54329478
L-L	B	17	88	4.47733681
L-H	B	17	87	4.46590812
H-L	A	28	77	4.34380542
H-H	A	28	65	4.17438727
H-L	A	28	69	4.2341065
H-L	A	28	46	3.8286414
H-L	A	28	83	4.41884061
H-H	A	28	92	4.52178858
H-H	A	28	63	4.14313473
L-H	A	28	76	4.33073334
L-H	A	28	76	4.33073334
L-L	A	28	90	4.49980967
L-H	A	28	83	4.41884061
L-H	A	28	90	4.49980967
H-H	C	28	58	4.06044301
H-L	C	28	76	4.33073334
H-H	C	28	57	4.04305127
H-H	C	28	62	4.12713439
H-L	C	28	55	4.00733319
H-L	C	28	76	4.33073334
H-H	C	28	59	4.07753744
H-H	C	28	59	4.07753744
L-L	C	28	73	4.29045944
L-L	C	28	92	4.52178858
L-L	C	28	83	4.41884061
L-H	C	28	63	4.14313473
L-H	C	28	66	4.18965474
L-H	C	28	69	4.2341065
L-H	C	28	79	4.36944785
L-H	C	28	69	4.2341065
H-H	H	35	57	4.04305127
H-H	H	35	65	4.17438727
H-L	H	35	97	4.57471098
H-H	H	35	58	4.06044301
H-L	H	35	87	4.46590812
H-H	H	35	90	4.49980967
H-L	H	35	78	4.35670883
H-H	H	35	57	4.04305127
H-L	H	35	83	4.41884061
L-L	H	35	99	4.59511985
L-L	H	35	90	4.49980967
L-L	H	35	91	4.51085951
L-H	H	35	84	4.4308168
L-L	H	35	91	4.51085951
L-H	H	35	69	4.2341065
L-H	H	35	85	4.44265126
L-L	H	35	98	4.58496748
L-L	H	35	86	4.4543473
H-L	G	35	76	4.33073334
H-L	G	35	79	4.36944785
H-L	G	35	76	4.33073334
H-H	G	35	69	4.2341065
H-L	G	35	73	4.29045944
H-L	G	35	77	4.34380542
H-H	G	35	66	4.18965474
H-L	G	35	77	4.34380542
H-H	G	35	69	4.2341065
H-H	G	35	66	4.18965474
H-H	G	35	76	4.33073334
H-H	G	35	76	4.33073334
H-H	G	35	58	4.06044301
H-H	G	35	59	4.07753744
H-H	G	35	69	4.2341065
L-H	G	35	66	4.18965474
L-L	G	35	76	4.33073334
L-L	G	35	83	4.41884061
L-L	G	35	79	4.36944785
L-L	G	35	90	4.49980967
L-L	G	35	77	4.34380542
L-H	G	35	104	4.6443909
L-L	G	35	90	4.49980967
L-H	G	35	71	4.26267988
L-L	G	35	70	4.24849524
H-H	D	36	61	4.11087386
H-L	D	36	82	4.40671925
H-L	D	36	83	4.41884061
H-H	D	36	68	4.21950771
H-L	D	36	75	4.31748811
H-L	D	36	64	4.15888308
H-L	D	36	69	4.2341065
H-H	D	36	58	4.06044301
H-H	D	36	68	4.21950771
H-H	D	36	69	4.2341065
H-L	D	36	75	4.31748811
H-H	D	36	68	4.21950771
H-L	D	36	72	4.27666612
L-L	D	36	75	4.31748811
L-H	D	36	82	4.40671925
L-H	D	36	64	4.15888308
L-H	D	36	69	4.2341065
L-H	D	36	77	4.34380542
L-H	D	36	68	4.21950771
L-L	D	36	85	4.44265126
L-L	D	36	72	4.27666612
L-H	D	36	75	4.31748811
L-L	D	36	82	4.40671925
L-L	D	36	75	4.31748811
H-H	E	45	62	4.12713439
H-H	E	45	59	4.07753744
H-H	E	45	61	4.11087386
H-L	E	45	76	4.33073334
H-L	E	45	83	4.41884061
H-H	E	45	66	4.18965474
H-H	E	45	87	4.46590812
H-L	E	45	81	4.39444915
L-L	E	45	80	4.38202663
L-L	E	45	94	4.54329478
L-H	E	45	88	4.47733681
L-H	E	45	73	4.29045944
L-H	E	45	75	4.31748811
L-L	E	45	84	4.4308168
L-H	E	45	87	4.46590812
H-H	F	45	60	4.09434456
H-L	F	45	80	4.38202663
H-L	F	45	66	4.18965474
L-H	F	45	59	4.07753744
L-L	F	45	80	4.38202663
L-L	F	45	80	4.38202663
L-H	F	45	67	4.20469262
L-L	F	45	73	4.29045944
L-H	F	45	75	4.31748811
L-L	F	45	88	4.47733681
L-L	F	45	87	4.46590812
L-H	F	45	69	4.2341065
L-H	F	45	87	4.46590812
