# Supplementary material for: Fitness implications of sex-specific catch-up growth in Nephila senegalensis, a spider with extreme reversed SSD
Source: PeerJ. 2017 Nov 15;5:e4050. doi: 10.7717/peerj.4050 (PMC5694211; doi:10.7717/peerj.4050)
Supplement: Data S1 [file peerj-05-4050-s001.zip › Supplemental Information - Raw Data/S6FemTotDevData.txt]

Treatment	Family	StartDay	FemTotDev	LogFemTotDev
constant_H	B	1	82	4.40671925
variable_HL	B	1	103	4.63472899
variable_HL	B	1	134	4.8978398
constant_H	B	1	91	4.51085951
variable_LH	B	1	89	4.48863637
constant_L	B	1	135	4.90527478
constant_L	B	1	119	4.77912349
constant_L	B	1	117	4.76217393
constant_L	B	1	112	4.71849887
variable_LH	B	1	90	4.49980967
constant_L	B	1	126	4.83628191
constant_L	B	1	121	4.79579055
constant_L	B	1	120	4.78749174
variable_LH	B	1	107	4.67282883
variable_LH	B	1	96	4.56434819
variable_LH	B	1	96	4.56434819
constant_L	B	1	125	4.82831374
variable_LH	B	1	89	4.48863637
constant_L	B	1	127	4.84418709
variable_HL	A	1	117	4.76217393
constant_H	A	1	75	4.31748811
variable_HL	A	1	111	4.7095302
variable_HL	A	1	97	4.57471098
constant_H	A	1	71	4.26267988
variable_HL	A	1	137	4.91998093
constant_H	A	1	68	4.21950771
variable_HL	A	1	123	4.81218436
constant_H	A	1	71	4.26267988
constant_H	A	1	68	4.21950771
variable_HL	A	1	109	4.69134788
variable_HL	A	1	130	4.86753445
constant_H	A	1	70	4.24849524
variable_HL	A	1	118	4.77068462
constant_H	A	1	78	4.35670883
variable_HL	A	1	109	4.69134788
constant_H	A	1	83	4.41884061
variable_HL	A	1	130	4.86753445
variable_HL	A	1	130	4.86753445
constant_H	A	1	70	4.24849524
variable_HL	A	1	133	4.89034913
variable_HL	A	1	123	4.81218436
constant_H	A	1	81	4.39444915
constant_H	A	1	74	4.30406509
constant_H	A	1	70	4.24849524
constant_H	A	1	75	4.31748811
variable_HL	A	1	126	4.83628191
constant_L	A	1	123	4.81218436
constant_L	A	1	127	4.84418709
variable_LH	A	1	95	4.55387689
constant_L	A	1	116	4.75359019
variable_LH	A	1	85	4.44265126
constant_L	A	1	151	5.01727984
constant_L	A	1	120	4.78749174
variable_LH	A	1	95	4.55387689
constant_L	A	1	125	4.82831374
variable_LH	A	1	96	4.56434819
constant_L	A	1	111	4.7095302
variable_LH	A	1	88	4.47733681
variable_LH	A	1	81	4.39444915
variable_LH	A	1	95	4.55387689
constant_L	A	1	123	4.81218436
variable_LH	A	1	95	4.55387689
variable_LH	A	1	83	4.41884061
constant_L	A	1	116	4.75359019
variable_LH	A	1	83	4.41884061
constant_L	A	1	117	4.76217393
variable_LH	A	1	85	4.44265126
constant_L	A	1	125	4.82831374
variable_LH	A	1	83	4.41884061
variable_LH	A	1	88	4.47733681
variable_LH	A	1	91	4.51085951
constant_L	A	1	83	4.41884061
constant_L	A	1	125	4.82831374
variable_HL	D	8	103	4.63472899
variable_HL	D	8	103	4.63472899
variable_HL	D	8	117	4.76217393
constant_H	D	8	85	4.44265126
constant_H	D	8	75	4.31748811
variable_HL	D	8	124	4.82028157
constant_H	D	8	85	4.44265126
constant_H	D	8	75	4.31748811
constant_H	D	8	84	4.4308168
constant_H	D	8	71	4.26267988
variable_HL	D	8	100	4.60517019
constant_H	D	8	75	4.31748811
variable_LH	D	8	78	4.35670883
constant_L	D	8	111	4.7095302
constant_L	D	8	90	4.49980967
constant_L	D	8	121	4.79579055
constant_L	D	8	111	4.7095302
variable_LH	D	8	90	4.49980967
constant_L	D	8	117	4.76217393
constant_L	D	8	121	4.79579055
constant_L	D	8	91	4.51085951
variable_LH	D	8	82	4.40671925
variable_LH	D	8	91	4.51085951
variable_LH	D	8	90	4.49980967
constant_L	D	8	110	4.70048037
variable_LH	D	8	96	4.56434819
constant_L	D	8	113	4.72738782
variable_LH	D	8	89	4.48863637
variable_LH	D	8	89	4.48863637
variable_HL	F	8	114	4.73619845
variable_HL	F	8	110	4.70048037
variable_HL	F	8	126	4.83628191
constant_H	F	8	82	4.40671925
constant_H	F	8	89	4.48863637
constant_H	F	8	78	4.35670883
constant_H	F	8	77	4.34380542
constant_H	F	8	75	4.31748811
variable_HL	F	8	110	4.70048037
variable_HL	F	8	103	4.63472899
constant_H	F	8	98	4.58496748
variable_HL	F	8	114	4.73619845
constant_H	F	8	85	4.44265126
constant_H	F	8	96	4.56434819
constant_H	F	8	75	4.31748811
constant_H	F	8	91	4.51085951
constant_H	F	8	75	4.31748811
constant_H	F	8	83	4.41884061
constant_L	F	8	110	4.70048037
constant_L	F	8	82	4.40671925
variable_LH	F	8	86	4.4543473
constant_L	F	8	113	4.72738782
constant_L	F	8	118	4.77068462
variable_LH	F	8	96	4.56434819
constant_L	F	8	131	4.87519732
variable_LH	F	8	89	4.48863637
constant_L	F	8	113	4.72738782
constant_L	F	8	97	4.57471098
variable_LH	F	8	79	4.36944785
variable_LH	F	8	89	4.48863637
constant_L	F	8	103	4.63472899
constant_L	F	8	148	4.99721227
constant_L	F	8	100	4.60517019
constant_L	F	8	114	4.73619845
variable_LH	F	8	90	4.49980967
constant_L	F	8	105	4.65396035
constant_H	C	15	75	4.31748811
constant_H	C	15	75	4.31748811
constant_H	C	15	77	4.34380542
constant_H	C	15	78	4.35670883
constant_H	C	15	82	4.40671925
variable_HL	C	15	106	4.66343909
constant_H	C	15	76	4.33073334
variable_HL	C	15	112	4.71849887
variable_HL	C	15	106	4.66343909
constant_H	C	15	79	4.36944785
constant_H	C	15	77	4.34380542
constant_H	C	15	82	4.40671925
variable_HL	C	15	110	4.70048037
variable_HL	C	15	117	4.76217393
variable_HL	C	15	128	4.85203026
variable_HL	C	15	110	4.70048037
constant_L	C	15	113	4.72738782
variable_LH	C	15	82	4.40671925
variable_LH	C	15	82	4.40671925
constant_L	C	15	111	4.7095302
constant_L	C	15	111	4.7095302
constant_L	C	15	111	4.7095302
variable_LH	C	15	84	4.4308168
constant_L	C	15	124	4.82028157
constant_L	C	15	106	4.66343909
variable_LH	C	15	85	4.44265126
variable_LH	C	15	82	4.40671925
constant_L	C	15	110	4.70048037
constant_L	C	15	107	4.67282883
variable_LH	C	15	82	4.40671925
variable_LH	C	15	89	4.48863637
constant_L	C	15	111	4.7095302
constant_L	C	15	111	4.7095302
variable_LH	C	15	83	4.41884061
variable_LH	C	15	82	4.40671925
constant_H	E	15	77	4.34380542
variable_HL	E	15	110	4.70048037
variable_HL	E	15	111	4.7095302
variable_HL	E	15	105	4.65396035
variable_HL	E	15	110	4.70048037
variable_HL	E	15	121	4.79579055
variable_HL	E	15	119	4.77912349
constant_H	E	15	79	4.36944785
constant_H	E	15	76	4.33073334
constant_H	E	15	78	4.35670883
variable_HL	E	15	107	4.67282883
constant_H	E	15	96	4.56434819
variable_HL	E	15	111	4.7095302
constant_H	E	15	77	4.34380542
constant_H	E	15	93	4.53259949
constant_L	E	15	107	4.67282883
variable_LH	E	15	96	4.56434819
variable_LH	E	15	84	4.4308168
variable_LH	E	15	103	4.63472899
constant_L	E	15	120	4.78749174
variable_LH	E	15	89	4.48863637
constant_L	E	15	138	4.92725369
constant_L	E	15	124	4.82028157
constant_L	E	15	121	4.79579055
variable_LH	E	15	82	4.40671925
constant_L	E	15	120	4.78749174
constant_L	E	15	98	4.58496748
constant_L	E	15	104	4.6443909
constant_L	E	15	131	4.87519732
constant_L	E	15	131	4.87519732
variable_LH	E	15	124	4.82028157
constant_L	E	15	103	4.63472899
constant_H	G	17	81	4.39444915
constant_H	G	17	80	4.38202663
constant_H	G	17	66	4.18965474
constant_H	G	17	81	4.39444915
variable_HL	G	17	81	4.39444915
constant_H	G	17	82	4.40671925
variable_HL	G	17	94	4.54329478
constant_H	G	17	82	4.40671925
constant_H	G	17	95	4.55387689
variable_HL	G	17	108	4.68213123
variable_HL	G	17	115	4.74493213
constant_H	G	17	80	4.38202663
constant_H	G	17	82	4.40671925
variable_HL	G	17	108	4.68213123
variable_HL	G	17	102	4.62497281
constant_H	G	17	69	4.2341065
variable_HL	G	17	108	4.68213123
constant_L	G	17	118	4.77068462
variable_LH	G	17	91	4.51085951
variable_LH	G	17	80	4.38202663
constant_L	G	17	136	4.91265489
constant_L	G	17	109	4.69134788
constant_L	G	17	117	4.76217393
variable_LH	G	17	84	4.4308168
variable_LH	G	17	87	4.46590812
constant_L	G	17	115	4.74493213
constant_L	G	17	101	4.61512052
variable_LH	G	17	80	4.38202663
variable_LH	G	17	89	4.48863637
variable_LH	G	17	82	4.40671925
variable_LH	G	17	88	4.47733681
variable_LH	G	17	94	4.54329478
variable_LH	G	17	87	4.46590812
variable_LH	G	17	105	4.65396035
variable_LH	G	17	80	4.38202663
variable_HL	H	17	110	4.70048037
variable_HL	H	17	122	4.80402104
constant_H	H	17	80	4.38202663
constant_H	H	17	75	4.31748811
constant_H	H	17	76	4.33073334
constant_H	H	17	89	4.48863637
constant_H	H	17	80	4.38202663
variable_HL	H	17	108	4.68213123
constant_H	H	17	83	4.41884061
constant_H	H	17	80	4.38202663
constant_H	H	17	81	4.39444915
constant_H	H	17	81	4.39444915
variable_HL	H	17	96	4.56434819
variable_HL	H	17	118	4.77068462
variable_HL	H	17	108	4.68213123
variable_HL	H	17	103	4.63472899
variable_HL	H	17	115	4.74493213
variable_HL	H	17	101	4.61512052
variable_HL	H	17	112	4.71849887
variable_HL	H	17	102	4.62497281
variable_LH	H	17	96	4.56434819
variable_LH	H	17	91	4.51085951
constant_L	H	17	115	4.74493213
variable_LH	H	17	89	4.48863637
variable_LH	H	17	83	4.41884061
constant_L	H	17	115	4.74493213
constant_L	H	17	122	4.80402104
constant_L	H	17	108	4.68213123
variable_LH	H	17	94	4.54329478
constant_L	H	17	112	4.71849887
variable_LH	H	17	101	4.61512052
constant_L	H	17	129	4.8598124
variable_LH	H	17	110	4.70048037
constant_H	H	17	96	4.56434819
constant_H	B	17	67	4.20469262
variable_HL	B	17	91	4.51085951
variable_HL	B	17	69	4.2341065
constant_H	B	17	73	4.29045944
variable_HL	B	17	110	4.70048037
variable_HL	B	17	115	4.74493213
constant_H	B	17	62	4.12713439
variable_HL	B	17	94	4.54329478
variable_HL	B	17	87	4.46590812
constant_H	B	17	62	4.12713439
variable_HL	B	17	91	4.51085951
constant_H	B	17	74	4.30406509
constant_H	B	17	67	4.20469262
variable_HL	B	17	83	4.41884061
variable_HL	B	17	84	4.4308168
constant_H	B	17	62	4.12713439
constant_H	B	17	63	4.14313473
variable_LH	B	17	70	4.24849524
constant_L	B	17	76	4.33073334
variable_LH	B	17	84	4.4308168
variable_LH	B	17	70	4.24849524
variable_LH	B	17	164	5.09986643
variable_LH	B	17	84	4.4308168
variable_LH	B	17	75	4.31748811
variable_LH	B	17	82	4.40671925
constant_L	B	17	112	4.71849887
variable_LH	B	17	154	5.0369526
variable_LH	B	17	88	4.47733681
constant_L	B	17	87	4.46590812
variable_LH	B	17	76	4.33073334
constant_L	B	17	101	4.61512052
constant_L	B	17	101	4.61512052
constant_H	A	28	99	4.59511985
variable_HL	A	28	93	4.53259949
constant_H	A	28	83	4.41884061
variable_HL	A	28	118	4.77068462
constant_H	A	28	72	4.27666612
variable_HL	A	28	112	4.71849887
constant_H	A	28	78	4.35670883
constant_H	A	28	69	4.2341065
variable_HL	A	28	111	4.7095302
variable_HL	A	28	111	4.7095302
constant_H	A	28	85	4.44265126
constant_H	A	28	71	4.26267988
constant_H	A	28	70	4.24849524
constant_H	A	28	83	4.41884061
variable_HL	A	28	104	4.6443909
constant_H	A	28	70	4.24849524
constant_H	A	28	76	4.33073334
variable_HL	A	28	104	4.6443909
constant_H	A	28	71	4.26267988
variable_HL	A	28	106	4.66343909
variable_HL	A	28	99	4.59511985
variable_HL	A	28	111	4.7095302
variable_HL	A	28	122	4.80402104
variable_HL	A	28	111	4.7095302
variable_HL	A	28	104	4.6443909
constant_H	A	28	76	4.33073334
variable_LH	A	28	80	4.38202663
constant_L	A	28	156	5.04985601
constant_L	A	28	126	4.83628191
constant_L	A	28	125	4.82831374
constant_L	A	28	111	4.7095302
constant_L	A	28	104	4.6443909
variable_LH	A	28	80	4.38202663
constant_L	A	28	104	4.6443909
constant_L	A	28	111	4.7095302
constant_L	A	28	135	4.90527478
constant_L	A	28	121	4.79579055
variable_LH	A	28	90	4.49980967
constant_L	A	28	121	4.79579055
constant_L	A	28	107	4.67282883
variable_LH	A	28	84	4.4308168
variable_LH	A	28	83	4.41884061
constant_L	A	28	107	4.67282883
variable_LH	A	28	98	4.58496748
variable_LH	A	28	83	4.41884061
constant_L	A	28	111	4.7095302
constant_L	A	28	105	4.65396035
variable_LH	A	28	85	4.44265126
variable_HL	C	28	122	4.80402104
variable_HL	C	28	132	4.88280192
constant_H	C	28	79	4.36944785
variable_HL	C	28	119	4.77912349
constant_H	C	28	84	4.4308168
variable_HL	C	28	108	4.68213123
variable_HL	C	28	111	4.7095302
constant_H	C	28	73	4.29045944
constant_H	C	28	72	4.27666612
variable_HL	C	28	97	4.57471098
constant_H	C	28	73	4.29045944
constant_H	C	28	76	4.33073334
variable_HL	C	28	99	4.59511985
variable_HL	C	28	104	4.6443909
constant_H	C	28	76	4.33073334
variable_HL	C	28	113	4.72738782
constant_H	C	28	76	4.33073334
variable_HL	C	28	104	4.6443909
variable_HL	C	28	118	4.77068462
constant_H	C	28	76	4.33073334
constant_H	C	28	69	4.2341065
variable_HL	C	28	111	4.7095302
variable_LH	C	28	76	4.33073334
constant_L	C	28	111	4.7095302
constant_L	C	28	128	4.85203026
variable_LH	C	28	79	4.36944785
constant_L	C	28	111	4.7095302
constant_L	C	28	101	4.61512052
variable_LH	C	28	83	4.41884061
variable_LH	C	28	78	4.35670883
variable_LH	C	28	83	4.41884061
constant_L	C	28	105	4.65396035
constant_L	C	28	108	4.68213123
variable_LH	C	28	83	4.41884061
constant_L	C	28	101	4.61512052
constant_L	C	28	105	4.65396035
constant_L	C	28	140	4.94164242
variable_LH	C	28	97	4.57471098
constant_H	H	35	84	4.4308168
variable_HL	H	35	101	4.61512052
variable_HL	H	35	87	4.46590812
variable_HL	H	35	100	4.60517019
variable_HL	H	35	100	4.60517019
variable_HL	H	35	97	4.57471098
variable_HL	H	35	104	4.6443909
constant_H	H	35	83	4.41884061
constant_H	H	35	77	4.34380542
constant_H	H	35	76	4.33073334
variable_HL	H	35	121	4.79579055
variable_HL	H	35	108	4.68213123
constant_H	H	35	76	4.33073334
variable_HL	H	35	114	4.73619845
constant_H	H	35	77	4.34380542
variable_HL	H	35	98	4.58496748
constant_H	H	35	76	4.33073334
constant_H	H	35	78	4.35670883
constant_H	H	35	79	4.36944785
constant_H	H	35	78	4.35670883
variable_HL	H	35	112	4.71849887
constant_H	H	35	70	4.24849524
variable_HL	H	35	101	4.61512052
constant_H	H	35	71	4.26267988
variable_HL	H	35	100	4.60517019
variable_LH	H	35	90	4.49980967
constant_L	H	35	153	5.03043792
variable_LH	H	35	83	4.41884061
variable_LH	H	35	98	4.58496748
variable_LH	H	35	97	4.57471098
constant_L	H	35	136	4.91265489
constant_L	H	35	101	4.61512052
constant_L	H	35	146	4.98360662
variable_LH	H	35	85	4.44265126
variable_LH	H	35	83	4.41884061
variable_LH	H	35	85	4.44265126
variable_LH	H	35	90	4.49980967
constant_H	G	35	77	4.34380542
variable_HL	G	35	121	4.79579055
variable_HL	G	35	90	4.49980967
variable_HL	G	35	99	4.59511985
constant_H	G	35	76	4.33073334
constant_H	G	35	76	4.33073334
constant_H	G	35	83	4.41884061
variable_HL	G	35	87	4.46590812
constant_H	G	35	78	4.35670883
variable_HL	G	35	92	4.52178858
variable_HL	G	35	90	4.49980967
constant_H	G	35	72	4.27666612
constant_H	G	35	73	4.29045944
variable_HL	G	35	108	4.68213123
constant_H	G	35	79	4.36944785
constant_H	G	35	70	4.24849524
variable_LH	G	35	83	4.41884061
variable_LH	G	35	91	4.51085951
variable_LH	G	35	77	4.34380542
variable_LH	G	35	83	4.41884061
variable_LH	G	35	84	4.4308168
constant_L	G	35	167	5.11799381
variable_LH	G	35	84	4.4308168
constant_L	G	35	92	4.52178858
variable_LH	G	35	83	4.41884061
variable_LH	G	35	85	4.44265126
variable_LH	G	35	85	4.44265126
constant_L	G	35	104	4.6443909
constant_L	G	35	101	4.61512052
variable_LH	G	35	83	4.41884061
variable_LH	G	35	84	4.4308168
variable_LH	G	35	86	4.4543473
constant_H	D	36	77	4.34380542
variable_HL	D	36	110	4.70048037
variable_HL	D	36	131	4.87519732
constant_H	D	36	65	4.17438727
variable_HL	D	36	124	4.82028157
variable_HL	D	36	100	4.60517019
constant_H	D	36	72	4.27666612
constant_H	D	36	75	4.31748811
variable_HL	D	36	96	4.56434819
constant_H	D	36	75	4.31748811
variable_HL	D	36	96	4.56434819
variable_HL	D	36	117	4.76217393
variable_HL	D	36	106	4.66343909
constant_H	D	36	75	4.31748811
variable_HL	D	36	96	4.56434819
constant_H	D	36	75	4.31748811
variable_HL	D	36	100	4.60517019
variable_HL	D	36	103	4.63472899
constant_H	D	36	76	4.33073334
constant_H	D	36	72	4.27666612
constant_H	D	36	84	4.4308168
constant_H	D	36	75	4.31748811
variable_HL	D	36	107	4.67282883
constant_H	D	36	75	4.31748811
variable_LH	D	36	85	4.44265126
variable_LH	D	36	83	4.41884061
variable_LH	D	36	84	4.4308168
variable_LH	D	36	82	4.40671925
constant_L	D	36	105	4.65396035
variable_LH	D	36	84	4.4308168
constant_L	D	36	134	4.8978398
variable_LH	D	36	84	4.4308168
constant_L	D	36	131	4.87519732
constant_L	D	36	133	4.89034913
variable_LH	D	36	82	4.40671925
constant_L	D	36	105	4.65396035
variable_LH	D	36	68	4.21950771
constant_L	E	45	73	4.29045944
constant_H	E	45	69	4.2341065
constant_H	E	45	95	4.55387689
constant_H	E	45	77	4.34380542
constant_H	E	45	84	4.4308168
variable_HL	E	45	94	4.54329478
constant_H	E	45	91	4.51085951
variable_HL	E	45	115	4.74493213
variable_HL	E	45	88	4.47733681
variable_HL	E	45	157	5.05624581
constant_H	E	45	75	4.31748811
constant_H	E	45	69	4.2341065
constant_H	E	45	82	4.40671925
constant_H	E	45	84	4.4308168
variable_HL	E	45	89	4.48863637
constant_H	E	45	80	4.38202663
constant_H	E	45	81	4.39444915
constant_H	E	45	73	4.29045944
variable_HL	E	45	87	4.46590812
constant_H	E	45	80	4.38202663
variable_LH	E	45	83	4.41884061
variable_LH	E	45	83	4.41884061
constant_L	E	45	133	4.89034913
variable_LH	E	45	104	4.6443909
variable_LH	E	45	90	4.49980967
constant_L	E	45	105	4.65396035
constant_L	E	45	168	5.12396398
constant_L	E	45	122	4.80402104
variable_LH	E	45	111	4.7095302
variable_LH	E	45	80	4.38202663
variable_LH	E	45	82	4.40671925
variable_LH	E	45	81	4.39444915
variable_LH	E	45	82	4.40671925
variable_LH	E	45	76	4.33073334
constant_H	F	45	68	4.21950771
constant_H	F	45	75	4.31748811
constant_H	F	45	81	4.39444915
constant_H	F	45	75	4.31748811
constant_H	F	45	81	4.39444915
variable_HL	F	45	104	4.6443909
constant_H	F	45	67	4.20469262
variable_HL	F	45	82	4.40671925
variable_HL	F	45	84	4.4308168
constant_H	F	45	73	4.29045944
variable_HL	F	45	101	4.61512052
constant_H	F	45	87	4.46590812
constant_H	F	45	80	4.38202663
variable_HL	F	45	137	4.91998093
variable_HL	F	45	87	4.46590812
variable_HL	F	45	122	4.80402104
variable_HL	F	45	83	4.41884061
constant_L	F	45	89	4.48863637
constant_L	F	45	91	4.51085951
constant_L	F	45	104	4.6443909
variable_LH	F	45	89	4.48863637
constant_L	F	45	80	4.38202663
variable_LH	F	45	87	4.46590812
variable_LH	F	45	76	4.33073334
constant_L	F	45	102	4.62497281
variable_LH	F	45	118	4.77068462
variable_LH	F	45	80	4.38202663
