# Supplementary material for: Fitness implications of sex-specific catch-up growth in Nephila senegalensis, a spider with extreme reversed SSD
Source: PeerJ. 2017 Nov 15;5:e4050. doi: 10.7717/peerj.4050 (PMC5694211; doi:10.7717/peerj.4050)
Supplement: Data S1 [file peerj-05-4050-s001.zip › Supplemental Information - Raw Data/S7MaleLateDevData.txt]

Treatment	MaleLateDevDays
H-L	33
H-H	26
H-H	24
H-L	53
H-H	42
H-H	60
H-L	32
H-L	53
H-H	26
H-H	24
H-H	53
H-H	35
H-H	35
H-L	40
H-L	35
H-H	29
H-L	62
L-H	53
L-L	56
L-L	67
L-H	39
L-L	56
L-L	53
L-L	68
L-H	50
L-H	57
L-L	60
L-H	43
L-L	53
L-H	62
L-L	75
L-H	55
L-L	55
L-H	39
L-H	47
H-L	38
H-H	45
H-H	17
H-L	41
H-H	24
H-L	45
H-L	38
H-L	40
H-H	25
H-H	24
H-L	31
H-L	45
H-H	27
H-H	34
H-H	24
L-L	59
L-L	48
L-H	35
L-H	31
L-H	39
L-H	45
L-H	31
L-L	52
L-H	45
L-L	49
L-L	45
L-L	60
L-L	52
L-H	35
L-H	27
L-L	59
H-L	54
H-L	49
H-L	46
H-L	53
H-H	52
H-L	45
H-H	47
H-H	31
H-H	34
H-L	73
H-L	40
L-H	47
L-H	52
L-H	49
L-L	84
L-L	46
L-H	87
L-H	38
L-L	66
L-L	52
L-H	47
L-H	31
L-H	46
L-L	59
L-H	38
L-L	67
L-H	41
H-H	31
H-H	42
H-H	32
H-H	27
H-H	31
H-L	46
H-H	28
H-H	33
H-L	45
H-L	40
H-L	45
H-L	46
H-L	46
H-L	45
H-L	45
H-H	31
H-H	31
H-L	45
H-H	38
L-H	38
L-H	38
L-L	66
L-H	38
L-H	38
L-L	45
L-H	49
L-L	52
L-L	49
L-H	38
L-L	52
L-L	67
L-H	56
L-L	52
L-H	38
L-H	38
H-L	53
H-H	73
H-H	34
H-H	47
H-L	46
H-L	45
H-H	41
H-L	59
H-H	33
H-L	49
H-H	40
H-H	31
L-H	66
L-H	31
L-H	45
L-L	56
L-L	84
L-L	53
L-L	52
L-H	52
L-L	52
L-L	59
L-L	45
L-H	59
L-H	38
L-H	32
L-L	52
L-L	53
H-L	49
H-L	44
H-L	49
H-H	32
H-H	28
H-L	35
H-L	49
H-H	35
H-H	36
H-L	42
H-H	37
H-L	58
H-H	38
L-H	46
L-H	49
L-L	72
L-L	51
L-L	71
L-H	35
L-L	56
L-L	56
L-H	43
L-L	60
L-L	56
L-H	36
H-L	34
H-H	23
H-H	28
H-H	23
H-L	69
H-L	48
H-L	41
H-H	24
H-H	51
H-L	41
H-H	30
H-H	31
H-H	23
H-L	62
H-H	27
H-L	43
L-H	48
L-L	62
L-H	41
L-H	69
L-H	48
L-L	64
L-H	55
L-L	62
L-L	41
L-H	56
L-H	55
L-H	73
L-L	59
L-L	69
L-H	55
H-H	19
H-H	22
H-L	26
H-L	27
H-L	19
H-H	26
H-H	33
H-H	15
H-L	33
H-L	40
H-H	15
H-H	19
H-H	40
H-L	22
H-H	13
H-L	33
L-H	51
L-L	75
L-L	70
L-L	40
L-H	30
L-H	62
L-H	26
L-L	61
L-H	61
L-L	55
L-H	54
H-L	46
H-H	34
H-L	38
H-L	15
H-L	52
H-H	61
H-H	32
L-H	45
L-H	45
L-L	59
L-H	52
L-H	59
H-H	27
H-L	45
H-H	26
H-H	31
H-L	24
H-L	45
H-H	28
H-H	28
L-L	42
L-L	61
L-L	52
L-H	32
L-H	35
L-H	38
L-H	48
L-H	38
H-H	26
H-H	34
H-L	66
H-H	27
H-L	56
H-H	59
H-L	47
H-H	26
H-L	52
L-L	68
L-L	59
L-L	60
L-H	53
L-L	60
L-H	38
L-H	54
L-L	67
L-L	55
H-L	45
H-L	48
H-L	45
H-H	38
H-L	42
H-L	46
H-H	35
H-L	46
H-H	38
H-H	35
H-H	45
H-H	45
H-H	27
H-H	28
H-H	38
L-H	35
L-L	45
L-L	52
L-L	48
L-L	59
L-L	46
L-H	73
L-L	59
L-H	40
L-L	39
H-H	31
H-L	52
H-L	53
H-H	38
H-L	45
H-L	34
H-L	39
H-H	28
H-H	38
H-H	39
H-L	45
H-H	38
H-L	42
L-L	45
L-H	52
L-H	34
L-H	39
L-H	47
L-H	38
L-L	55
L-L	42
L-H	45
L-L	52
L-L	45
H-H	30
H-H	27
H-H	29
H-L	44
H-L	51
H-H	34
H-H	55
H-L	49
L-L	48
L-L	62
L-H	56
L-H	41
L-H	43
L-L	52
L-H	55
H-H	28
H-L	48
H-L	34
L-H	27
L-L	48
L-L	48
L-H	35
L-L	41
L-H	43
L-L	56
L-L	55
L-H	37
L-H	55
