# Supplementary material for: Fitness implications of sex-specific catch-up growth in Nephila senegalensis, a spider with extreme reversed SSD
Source: PeerJ. 2017 Nov 15;5:e4050. doi: 10.7717/peerj.4050 (PMC5694211; doi:10.7717/peerj.4050)
Supplement: Data S1 [file peerj-05-4050-s001.zip › Supplemental Information - Raw Data/S8FemLateDevData.txt]

Treatment	FemLateDevDays
constant_H	53
variable_HL	74
variable_HL	105
constant_H	62
variable_LH	60
constant_L	106
constant_L	90
constant_L	88
constant_L	83
variable_LH	61
constant_L	97
constant_L	92
constant_L	91
variable_LH	78
variable_LH	67
variable_LH	67
constant_L	96
variable_LH	60
constant_L	98
variable_HL	88
constant_H	46
variable_HL	82
variable_HL	68
constant_H	42
variable_HL	108
constant_H	39
variable_HL	94
constant_H	42
constant_H	39
variable_HL	80
variable_HL	101
constant_H	41
variable_HL	89
constant_H	49
variable_HL	80
constant_H	54
variable_HL	101
variable_HL	101
constant_H	41
variable_HL	104
variable_HL	94
constant_H	52
constant_H	45
constant_H	41
constant_H	46
variable_HL	97
constant_L	94
constant_L	98
variable_LH	66
constant_L	87
variable_LH	56
constant_L	122
constant_L	91
variable_LH	66
constant_L	96
variable_LH	67
constant_L	82
variable_LH	59
variable_LH	52
variable_LH	66
constant_L	94
variable_LH	66
variable_LH	54
constant_L	87
variable_LH	54
constant_L	88
variable_LH	56
constant_L	96
variable_LH	54
variable_LH	59
variable_LH	62
constant_L	54
constant_L	96
variable_HL	73
variable_HL	73
variable_HL	87
constant_H	55
constant_H	45
variable_HL	94
constant_H	55
constant_H	45
constant_H	54
constant_H	41
variable_HL	70
constant_H	45
variable_LH	48
constant_L	81
constant_L	60
constant_L	91
constant_L	81
variable_LH	60
constant_L	87
constant_L	91
constant_L	61
variable_LH	52
variable_LH	61
variable_LH	60
constant_L	80
variable_LH	66
constant_L	83
variable_LH	59
variable_LH	59
variable_HL	84
variable_HL	80
variable_HL	96
constant_H	52
constant_H	59
constant_H	48
constant_H	47
constant_H	45
variable_HL	80
variable_HL	73
constant_H	68
variable_HL	84
constant_H	55
constant_H	66
constant_H	45
constant_H	61
constant_H	45
constant_H	53
constant_L	80
constant_L	52
variable_LH	56
constant_L	83
constant_L	88
variable_LH	66
constant_L	101
variable_LH	59
constant_L	83
constant_L	67
variable_LH	49
variable_LH	59
constant_L	73
constant_L	118
constant_L	70
constant_L	84
variable_LH	60
constant_L	75
constant_H	45
constant_H	45
constant_H	47
constant_H	48
constant_H	52
variable_HL	76
constant_H	46
variable_HL	82
variable_HL	76
constant_H	49
constant_H	47
constant_H	52
variable_HL	80
variable_HL	87
variable_HL	98
variable_HL	80
constant_L	83
variable_LH	52
variable_LH	52
constant_L	81
constant_L	81
constant_L	81
variable_LH	54
constant_L	94
constant_L	76
variable_LH	55
variable_LH	52
constant_L	80
constant_L	77
variable_LH	52
variable_LH	59
constant_L	81
constant_L	81
variable_LH	53
variable_LH	52
constant_H	47
variable_HL	80
variable_HL	81
variable_HL	75
variable_HL	80
variable_HL	91
variable_HL	89
constant_H	49
constant_H	46
constant_H	48
variable_HL	77
constant_H	66
variable_HL	81
constant_H	47
constant_H	63
constant_L	77
variable_LH	66
variable_LH	54
variable_LH	73
constant_L	90
variable_LH	59
constant_L	108
constant_L	94
constant_L	91
variable_LH	52
constant_L	90
constant_L	68
constant_L	74
constant_L	101
constant_L	101
variable_LH	94
constant_L	73
constant_H	50
constant_H	49
constant_H	35
constant_H	50
variable_HL	50
constant_H	51
variable_HL	63
constant_H	51
constant_H	64
variable_HL	77
variable_HL	84
constant_H	49
constant_H	51
variable_HL	77
variable_HL	71
constant_H	38
variable_HL	77
constant_L	87
variable_LH	60
variable_LH	49
constant_L	105
constant_L	78
constant_L	86
variable_LH	53
variable_LH	56
constant_L	84
constant_L	70
variable_LH	49
variable_LH	58
variable_LH	51
variable_LH	57
variable_LH	63
variable_LH	56
variable_LH	74
variable_LH	49
variable_HL	78
variable_HL	90
constant_H	48
constant_H	43
constant_H	44
constant_H	57
constant_H	48
variable_HL	76
constant_H	51
constant_H	48
constant_H	49
constant_H	49
variable_HL	64
variable_HL	86
variable_HL	76
variable_HL	71
variable_HL	83
variable_HL	69
variable_HL	80
variable_HL	70
variable_LH	64
variable_LH	59
constant_L	83
variable_LH	57
variable_LH	51
constant_L	83
constant_L	90
constant_L	76
variable_LH	62
constant_L	80
variable_LH	69
constant_L	97
variable_LH	78
constant_H	64
constant_H	34
variable_HL	58
variable_HL	36
constant_H	40
variable_HL	77
variable_HL	82
constant_H	29
variable_HL	61
variable_HL	54
constant_H	29
variable_HL	58
constant_H	41
constant_H	34
variable_HL	50
variable_HL	51
constant_H	29
constant_H	30
variable_LH	37
constant_L	43
variable_LH	51
variable_LH	37
variable_LH	131
variable_LH	51
variable_LH	42
variable_LH	49
constant_L	79
variable_LH	121
variable_LH	55
constant_L	54
variable_LH	43
constant_L	68
constant_L	68
constant_H	68
variable_HL	62
constant_H	52
variable_HL	87
constant_H	41
variable_HL	81
constant_H	47
constant_H	38
variable_HL	80
variable_HL	80
constant_H	54
constant_H	40
constant_H	39
constant_H	52
variable_HL	73
constant_H	39
constant_H	45
variable_HL	73
constant_H	40
variable_HL	75
variable_HL	68
variable_HL	80
variable_HL	91
variable_HL	80
variable_HL	73
constant_H	45
variable_LH	49
constant_L	125
constant_L	95
constant_L	94
constant_L	80
constant_L	73
variable_LH	49
constant_L	73
constant_L	80
constant_L	104
constant_L	90
variable_LH	59
constant_L	90
constant_L	76
variable_LH	53
variable_LH	52
constant_L	76
variable_LH	67
variable_LH	52
constant_L	80
constant_L	74
variable_LH	54
variable_HL	91
variable_HL	101
constant_H	48
variable_HL	88
constant_H	53
variable_HL	77
variable_HL	80
constant_H	42
constant_H	41
variable_HL	66
constant_H	42
constant_H	45
variable_HL	68
variable_HL	73
constant_H	45
variable_HL	82
constant_H	45
variable_HL	73
variable_HL	87
constant_H	45
constant_H	38
variable_HL	80
variable_LH	45
constant_L	80
constant_L	97
variable_LH	48
constant_L	80
constant_L	70
variable_LH	52
variable_LH	47
variable_LH	52
constant_L	74
constant_L	77
variable_LH	52
constant_L	70
constant_L	74
constant_L	109
variable_LH	66
constant_H	53
variable_HL	70
variable_HL	56
variable_HL	69
variable_HL	69
variable_HL	66
variable_HL	73
constant_H	52
constant_H	46
constant_H	45
variable_HL	90
variable_HL	77
constant_H	45
variable_HL	83
constant_H	46
variable_HL	67
constant_H	45
constant_H	47
constant_H	48
constant_H	47
variable_HL	81
constant_H	39
variable_HL	70
constant_H	40
variable_HL	69
variable_LH	59
constant_L	122
variable_LH	52
variable_LH	67
variable_LH	66
constant_L	105
constant_L	70
constant_L	115
variable_LH	54
variable_LH	52
variable_LH	54
variable_LH	59
constant_H	46
variable_HL	90
variable_HL	59
variable_HL	68
constant_H	45
constant_H	45
constant_H	52
variable_HL	56
constant_H	47
variable_HL	61
variable_HL	59
constant_H	41
constant_H	42
variable_HL	77
constant_H	48
constant_H	39
variable_LH	52
variable_LH	60
variable_LH	46
variable_LH	52
variable_LH	53
constant_L	136
variable_LH	53
constant_L	61
variable_LH	52
variable_LH	54
variable_LH	54
constant_L	73
constant_L	70
variable_LH	52
variable_LH	53
variable_LH	55
constant_H	47
variable_HL	80
variable_HL	101
constant_H	35
variable_HL	94
variable_HL	70
constant_H	42
constant_H	45
variable_HL	66
constant_H	45
variable_HL	66
variable_HL	87
variable_HL	76
constant_H	45
variable_HL	66
constant_H	45
variable_HL	70
variable_HL	73
constant_H	46
constant_H	42
constant_H	54
constant_H	45
variable_HL	77
constant_H	45
variable_LH	55
variable_LH	53
variable_LH	54
variable_LH	52
constant_L	75
variable_LH	54
constant_L	104
variable_LH	54
constant_L	101
constant_L	103
variable_LH	52
constant_L	75
variable_LH	38
constant_L	41
constant_H	37
constant_H	63
constant_H	45
constant_H	52
variable_HL	62
constant_H	59
variable_HL	83
variable_HL	56
variable_HL	125
constant_H	43
constant_H	37
constant_H	50
constant_H	52
variable_HL	57
constant_H	48
constant_H	49
constant_H	41
variable_HL	55
constant_H	48
variable_LH	51
variable_LH	51
constant_L	101
variable_LH	72
variable_LH	58
constant_L	73
constant_L	136
constant_L	90
variable_LH	79
variable_LH	48
variable_LH	50
variable_LH	49
variable_LH	50
variable_LH	44
constant_H	36
constant_H	43
constant_H	49
constant_H	43
constant_H	49
variable_HL	72
constant_H	35
variable_HL	50
variable_HL	52
constant_H	41
variable_HL	69
constant_H	55
constant_H	48
variable_HL	105
variable_HL	55
variable_HL	90
variable_HL	51
constant_L	57
constant_L	59
constant_L	72
variable_LH	57
constant_L	48
variable_LH	55
variable_LH	44
constant_L	70
variable_LH	86
variable_LH	48
