# Supplementary material for: Fitness implications of sex-specific catch-up growth in Nephila senegalensis, a spider with extreme reversed SSD
Source: PeerJ. 2017 Nov 15;5:e4050. doi: 10.7717/peerj.4050 (PMC5694211; doi:10.7717/peerj.4050)
Supplement: Data S1 [file peerj-05-4050-s001.zip › Supplemental Information - Raw Data/S9MaleSizeData.txt]

Treatment	Family	StartDay	MaleAdultSize
variable_HL	B	1	5.13
constant_H	B	1	5.335
constant_H	B	1	6.705
variable_HL	B	1	5.185
constant_H	B	1	6.285
constant_H	B	1	4.89
variable_HL	B	1	4.985
variable_HL	B	1	5.08
constant_H	B	1	5.5
constant_H	B	1	5.075
constant_H	B	1	6.355
constant_H	B	1	6.765
constant_H	B	1	5.74
variable_HL	B	1	4.41
variable_HL	B	1	4.97
constant_H	B	1	7.435
variable_HL	B	1	5.16
variable_LH	B	1	6.395
constant_L	B	1	4.62
constant_L	B	1	5.195
variable_LH	B	1	4.925
constant_L	B	1	5.18
constant_L	B	1	4.78
constant_L	B	1	4.52
variable_LH	B	1	3.875
variable_LH	B	1	5.67
constant_L	B	1	4.79
variable_LH	B	1	4.53
constant_L	B	1	4.685
variable_LH	B	1	5.545
constant_L	B	1	4.27
variable_LH	B	1	6.475
constant_L	B	1	6.17
variable_LH	B	1	6.975
variable_LH	B	1	4.695
variable_HL	A	2	5.805
constant_H	A	2	6.305
constant_H	A	2	6.115
variable_HL	A	2	5.89
constant_H	D	8	6.625
variable_HL	D	8	5.28
variable_HL	D	8	4.77
variable_HL	D	8	5.275
constant_H	D	8	5.91
constant_H	D	8	6.445
variable_HL	D	8	5.23
variable_HL	D	8	4.835
constant_H	D	8	5.47
constant_H	D	8	5.4
constant_H	D	8	6
constant_L	D	8	3.985
constant_L	D	8	5.385
variable_LH	D	8	5.245
variable_LH	D	8	5.945
variable_LH	D	8	5.845
variable_LH	D	8	7.2
constant_L	D	8	4.745
variable_LH	D	8	5.09
constant_L	D	8	4.835
constant_L	D	8	4.39
constant_L	D	8	5.87
constant_L	D	8	5.02
variable_LH	D	8	5.91
variable_LH	D	8	3.895
constant_L	D	8	4.775
variable_HL	F	8	5.465
variable_HL	F	8	4.895
variable_HL	F	8	5.445
variable_HL	F	8	5.28
constant_H	F	8	4.57
variable_HL	F	8	5.38
constant_H	F	8	5.13
constant_H	F	8	6.05
constant_H	F	8	4.705
variable_HL	F	8	5.31
variable_HL	F	8	5.53
variable_LH	F	8	7.04
variable_LH	F	8	2.99
variable_LH	F	8	5.89
constant_L	F	8	4.775
constant_L	F	8	5.39
variable_LH	F	8	5.545
variable_LH	F	8	5.675
constant_L	F	8	4.06
constant_L	F	8	4.3
variable_LH	F	8	7.605
variable_LH	F	8	5.62
variable_LH	F	8	5.055
constant_L	F	8	4.8
variable_LH	F	8	5.98
constant_L	F	8	4.23
variable_LH	F	8	5.15
constant_H	C	15	5.775
constant_H	C	15	4.69
constant_H	C	15	5.475
constant_H	C	15	6.345
constant_H	C	15	6.34
variable_HL	C	15	4.855
constant_H	C	15	5.67
constant_H	C	15	5.265
variable_HL	C	15	5.295
variable_HL	C	15	5.11
variable_HL	C	15	4.57
variable_HL	C	15	4.81
variable_HL	C	15	4.63
variable_HL	C	15	5.145
variable_HL	C	15	4.93
constant_H	C	15	5.02
constant_H	C	15	5.81
variable_HL	C	15	5.44
constant_H	C	15	5.615
variable_LH	C	15	5.435
variable_LH	C	15	3.56
constant_L	C	15	5.1
variable_LH	C	15	5.46
variable_LH	C	15	5.365
constant_L	C	15	5.05
variable_LH	C	15	5.74
constant_L	C	15	5.17
constant_L	C	15	4.51
variable_LH	C	15	5.4
constant_L	C	15	4.575
constant_L	C	15	5.235
variable_LH	C	15	3.495
constant_L	C	15	4.895
variable_LH	C	15	5.525
variable_LH	C	15	5.685
variable_HL	E	15	4.24
constant_H	E	15	3.515
constant_H	E	15	5.005
constant_H	E	15	6.645
variable_HL	E	15	5.02
variable_HL	E	15	4.6
constant_H	E	15	6.27
variable_HL	E	15	3.81
constant_H	E	15	5.305
variable_HL	E	15	4.495
constant_H	E	15	4.92
constant_H	E	15	5.63
variable_LH	E	15	4.28
variable_LH	E	15	4.54
variable_LH	E	15	4.225
constant_L	E	15	3.78
constant_L	E	15	3.91
constant_L	E	15	4.24
constant_L	E	15	3.11
variable_LH	E	15	4.45
constant_L	E	15	3.985
constant_L	E	15	4.15
variable_LH	E	15	4.485
variable_LH	E	15	5.02
constant_L	E	15	4.53
constant_L	E	15	4.41
variable_HL	G	17	4.225
variable_HL	G	17	4.75
variable_HL	G	17	4.19
constant_H	G	17	5.625
constant_H	G	17	6.025
variable_HL	G	17	5.115
variable_HL	G	17	4.11
constant_H	G	17	4.895
constant_H	G	17	5.33
variable_HL	G	17	5.065
constant_H	G	17	4.57
variable_HL	G	17	5.02
constant_H	G	17	5.315
variable_LH	G	17	5.38
variable_LH	G	17	3.435
constant_L	G	17	4.855
constant_L	G	17	3.335
constant_L	G	17	2.755
variable_LH	G	17	3.805
constant_L	G	17	3.265
constant_L	G	17	3.59
variable_LH	G	17	3.5
constant_L	G	17	3.69
constant_L	G	17	4.12
variable_LH	G	17	4.97
variable_HL	H	17	5.13
constant_H	H	17	6.735
constant_H	H	17	6.415
constant_H	H	17	5.89
variable_HL	H	17	3.465
variable_HL	H	17	4.875
variable_HL	H	17	4.48
constant_H	H	17	6
constant_H	H	17	4.04
variable_HL	H	17	4.385
constant_H	H	17	6.295
constant_H	H	17	5.345
constant_H	H	17	5.93
variable_HL	H	17	5.175
constant_H	H	17	5.49
variable_HL	H	17	6.44
variable_LH	H	17	4.98
constant_L	H	17	3.98
variable_LH	H	17	4.755
variable_LH	H	17	4.29
variable_LH	H	17	5.62
constant_L	H	17	4.525
variable_LH	H	17	4.715
constant_L	H	17	3.955
constant_L	H	17	6.17
variable_LH	H	17	4.635
variable_LH	H	17	3.65
variable_LH	H	17	4.94
constant_L	H	17	4.12
constant_L	H	17	3.35
variable_LH	H	17	4.82
constant_H	B	17	5.235
constant_H	B	17	5.855
variable_HL	B	17	5.37
variable_HL	B	17	5.35
variable_HL	B	17	5.72
constant_H	B	17	5.715
constant_H	B	17	4.685
constant_H	B	17	6.895
variable_HL	B	17	4.43
variable_HL	B	17	4.89
constant_H	B	17	6.31
constant_H	B	17	4.135
variable_HL	B	17	5.03
constant_H	B	17	6.595
variable_HL	B	17	4.485
variable_LH	B	17	5.85
constant_L	B	17	2.525
constant_L	B	17	4.05
constant_L	B	17	3.95
variable_LH	B	17	5.15
variable_LH	B	17	3.145
variable_LH	B	17	5.615
constant_L	B	17	3.345
constant_L	B	17	3.78
variable_LH	B	17	4.28
variable_HL	A	28	4.45
constant_H	A	28	6.54
variable_HL	A	28	4.87
variable_HL	A	28	5.725
variable_HL	A	28	4.86
constant_H	A	28	5.375
constant_H	A	28	7.625
variable_LH	A	28	5.925
constant_L	A	28	4.46
variable_LH	A	28	4.61
variable_LH	A	28	4.18
constant_H	C	28	6.51
variable_HL	C	28	5.52
constant_H	C	28	6.24
constant_H	C	28	6.36
variable_HL	C	28	5.22
constant_H	C	28	5.745
constant_H	C	28	6.12
constant_L	C	28	4.81
constant_L	C	28	4.95
constant_L	C	28	5.665
variable_LH	C	28	4.84
variable_LH	C	28	6.525
variable_LH	C	28	7.4
variable_LH	C	28	4.71
variable_LH	C	28	5.025
constant_H	H	35	6.95
constant_H	H	35	5.45
variable_HL	H	35	2.915
constant_H	H	35	6.1
variable_HL	H	35	5.29
constant_H	H	35	4.59
variable_HL	H	35	4.82
constant_H	H	35	5.165
variable_HL	H	35	4.885
constant_L	H	35	3.345
constant_L	H	35	3.845
variable_LH	H	35	5.47
constant_L	H	35	3.84
variable_LH	H	35	6.3
variable_LH	H	35	5.22
constant_L	H	35	3.45
constant_L	H	35	4.38
variable_HL	G	35	4.465
variable_HL	G	35	4.235
variable_HL	G	35	4.285
constant_H	G	35	5.375
variable_HL	G	35	4.79
variable_HL	G	35	4.81
constant_H	G	35	5.705
variable_HL	G	35	3.555
constant_H	G	35	6.195
constant_H	G	35	5.375
constant_H	G	35	4.91
constant_H	G	35	4.755
constant_H	G	35	6.74
constant_H	G	35	6.29
constant_H	G	35	4.83
variable_LH	G	35	4.905
constant_L	G	35	3.455
constant_L	G	35	2.695
constant_L	G	35	3.545
constant_L	G	35	4.05
constant_L	G	35	3.535
variable_LH	G	35	3.52
constant_L	G	35	3.11
variable_LH	G	35	4.045
constant_L	G	35	4.465
constant_H	D	36	5.34
variable_HL	D	36	2.62
variable_HL	D	36	4.57
constant_H	D	36	3.59
variable_HL	D	36	4.435
variable_HL	D	36	4.505
variable_HL	D	36	4.535
constant_H	D	36	6.07
constant_H	D	36	5.62
constant_H	D	36	3.515
constant_H	D	36	5.34
variable_HL	D	36	4.395
constant_L	D	36	3.965
variable_LH	D	36	5.065
variable_LH	D	36	3.94
variable_LH	D	36	3.615
variable_LH	D	36	4.22
variable_LH	D	36	3.235
constant_L	D	36	3.35
constant_L	D	36	4.57
variable_LH	D	36	3.61
constant_L	D	36	2.78
constant_L	D	36	3.485
constant_H	E	45	5.84
constant_H	E	45	4.665
constant_H	E	45	4.92
variable_HL	E	45	4.05
variable_HL	E	45	3.59
constant_H	E	45	4.83
constant_H	E	45	5.835
variable_HL	E	45	3.975
constant_L	E	45	3.77
constant_L	E	45	3.89
variable_LH	E	45	3.94
variable_LH	E	45	4.69
variable_LH	E	45	4.985
constant_L	E	45	3.48
variable_LH	E	45	4.16
constant_H	F	45	3.24
variable_HL	F	45	3.62
variable_HL	F	45	5.29
constant_L	F	45	2.65
constant_L	F	45	4.045
variable_LH	F	45	5.12
constant_L	F	45	3.11
variable_LH	F	45	4.875
constant_L	F	45	2.81
constant_L	F	45	4.33
variable_LH	F	45	3.385
variable_LH	F	45	2.835
